# Supplementary material for: Reversible alkene binding and allylic C–H activation with an aluminium(i) complex
Source: Chem Sci. 2019 Jan 8;10(8):2452–8. doi: 10.1039/c8sc04865g (PMC6388093; doi:10.1039/c8sc04865g)
Supplement: Supplementary file 2 [file SC-010-C8SC04865G-s002.cif]

# Electronic Supplementary Material (ESI) for Chemical Science.
# This journal is © The Royal Society of Chemistry 2019

####################################################################### 
# 
# This file contains crystal structure data downloaded from the 
# Cambridge Structural Database (CSD) hosted by the Cambridge 
# Crystallographic Data Centre (CCDC).
# 
# Full information about CCDC data access policies and citation 
# guidelines are available at http://www.ccdc.cam.ac.uk/access/V1 
# 
# Audit and citation data items may have been added by the CCDC. 
# Please retain this information to preserve the provenance of 
# this file and to allow appropriate attribution of the data. 
# 
#######################################################################

data_4c
_database_code_depnum_ccdc_archive 'CCDC 1870238'
_audit_update_record             
;
2018-09-27 deposited with the CCDC.
2019-01-07 downloaded from the CCDC.
;

_audit_creation_method           SHELXL-2017/1
_shelx_SHELXL_version_number     2017/1
_chemical_name_systematic        ?
_chemical_name_common            ?
_chemical_melting_point          ?
_chemical_formula_moiety         'C32 H47 Al N2'
_chemical_formula_sum            'C32 H47 Al N2'
_chemical_formula_weight         486.69

loop_
_atom_type_symbol
_atom_type_description
_atom_type_scat_dispersion_real
_atom_type_scat_dispersion_imag
_atom_type_scat_source
C C 0.0033 0.0016 'International Tables Vol C Tables 4.2.6.8 and 6.1.1.4'
H H 0.0000 0.0000 'International Tables Vol C Tables 4.2.6.8 and 6.1.1.4'
Al Al 0.0645 0.0514 'International Tables Vol C Tables 4.2.6.8 and 6.1.1.4'
N N 0.0061 0.0033 'International Tables Vol C Tables 4.2.6.8 and 6.1.1.4'

_space_group_crystal_system      monoclinic
_space_group_IT_number           14
_space_group_name_H-M_alt        'P 21/c'
_space_group_name_Hall           '-P 2ybc'

_shelx_space_group_comment       
; 
The symmetry employed for this shelxl refinement is uniquely defined 
by the following loop, which should always be used as a source of 
symmetry information in preference to the above space-group names. 
They are only intended as comments. 
;

loop_
_space_group_symop_operation_xyz
'x, y, z'
'-x, y+1/2, -z+1/2'
'-x, -y, -z'
'x, -y-1/2, z-1/2'

_cell_length_a                   10.5476(5)
_cell_length_b                   13.0639(6)
_cell_length_c                   22.5422(13)
_cell_angle_alpha                90
_cell_angle_beta                 99.217(5)
_cell_angle_gamma                90
_cell_volume                     3066.0(3)
_cell_formula_units_Z            4
_cell_measurement_temperature    173(2)
_cell_measurement_reflns_used    2762
_cell_measurement_theta_min      2.9010
_cell_measurement_theta_max      27.7720

_exptl_crystal_description       blocks
_exptl_crystal_colour            Colourless
_exptl_crystal_density_meas      ?
_exptl_crystal_density_method    ?
_exptl_crystal_density_diffrn    1.054
_exptl_crystal_F_000             1064
_exptl_transmission_factor_min   ?
_exptl_transmission_factor_max   ?
_exptl_crystal_size_max          0.547
_exptl_crystal_size_mid          0.294
_exptl_crystal_size_min          0.134
_exptl_absorpt_coefficient_mu    0.087
_shelx_estimated_absorpt_T_min   ?
_shelx_estimated_absorpt_T_max   ?
_exptl_absorpt_correction_type   analytical
_exptl_absorpt_correction_T_min  0.969
_exptl_absorpt_correction_T_max  0.989
_exptl_absorpt_process_details   
; 
CrysAlisPro 1.171.38.46 (Rigaku Oxford Diffraction, 2015) 
Analytical numeric absorption correction using a multifaceted crystal 
model based on expressions derived by R.C. Clark & J.S. Reid. 
(Clark, R. C. & Reid, J. S. (1995). Acta Cryst. A51, 887-897) 
Empirical absorption correction using spherical harmonics, 
implemented in SCALE3 ABSPACK scaling algorithm. 
;
_exptl_absorpt_special_details   ?
_diffrn_ambient_temperature      173(2)
_diffrn_radiation_wavelength     0.71073
_diffrn_radiation_type           MoK\a
_diffrn_source                   'Enhance (Mo) X-ray Source'
_diffrn_measurement_device_type  'Agilent Xcalibur 3 E'
_diffrn_measurement_method       'omega scans'
_diffrn_detector_area_resol_mean 16.0382
_diffrn_reflns_number            10831
_diffrn_reflns_av_unetI/netI     0.0489
_diffrn_reflns_av_R_equivalents  0.0241
_diffrn_reflns_limit_h_min       -9
_diffrn_reflns_limit_h_max       13
_diffrn_reflns_limit_k_min       -17
_diffrn_reflns_limit_k_max       10
_diffrn_reflns_limit_l_min       -26
_diffrn_reflns_limit_l_max       21
_diffrn_reflns_theta_min         2.554
_diffrn_reflns_theta_max         28.247
_diffrn_reflns_theta_full        25.242
_diffrn_measured_fraction_theta_max 0.815
_diffrn_measured_fraction_theta_full 0.992
_diffrn_reflns_Laue_measured_fraction_max 0.815
_diffrn_reflns_Laue_measured_fraction_full 0.992
_diffrn_reflns_point_group_measured_fraction_max 0.815
_diffrn_reflns_point_group_measured_fraction_full 0.992
_reflns_number_total             6182
_reflns_number_gt                4459
_reflns_threshold_expression     'I > 2\s(I)'
_reflns_Friedel_coverage         0.000
_reflns_Friedel_fraction_max     .
_reflns_Friedel_fraction_full    .

_reflns_special_details          
; 
 Reflections were merged by SHELXL according to the crystal 
 class for the calculation of statistics and refinement. 
  
 _reflns_Friedel_fraction is defined as the number of unique 
 Friedel pairs measured divided by the number that would be 
 possible theoretically, ignoring centric projections and 
 systematic absences. 
;

_computing_data_collection       'CrysAlisPro, Rigaku OD'
_computing_cell_refinement       'CrysAlisPro, Rigaku OD'
_computing_data_reduction        'CrysAlisPro, Rigaku OD'
_computing_structure_solution    'SHELXS-2014 (Sheldrick, 2017)'
_computing_structure_refinement  'SHELXL-2017/1 (Sheldrick, 2017)'
_computing_molecular_graphics    'Bruker SHELXTL'
_computing_publication_material  'CIFTAB-2014 (Sheldrick, 2017)'
_refine_special_details          ?
_refine_ls_structure_factor_coef Fsqd
_refine_ls_matrix_type           full
_refine_ls_weighting_scheme      calc
_refine_ls_weighting_details     
'w=1/[\s^2^(Fo^2^)+(0.0714P)^2^+1.0924P] where P=(Fo^2^+2Fc^2^)/3'
_atom_sites_solution_primary     ?
_atom_sites_solution_secondary   ?
_atom_sites_solution_hydrogens   mixed
_refine_ls_hydrogen_treatment    mixed
_refine_ls_extinction_method     none
_refine_ls_extinction_coef       .
_refine_ls_number_reflns         6182
_refine_ls_number_parameters     342
_refine_ls_number_restraints     29
_refine_ls_R_factor_all          0.0856
_refine_ls_R_factor_gt           0.0586
_refine_ls_wR_factor_ref         0.1591
_refine_ls_wR_factor_gt          0.1404
_refine_ls_goodness_of_fit_ref   1.035
_refine_ls_restrained_S_all      1.042
_refine_ls_shift/su_max          0.001
_refine_ls_shift/su_mean         0.000

loop_
_atom_site_label
_atom_site_type_symbol
_atom_site_fract_x
_atom_site_fract_y
_atom_site_fract_z
_atom_site_U_iso_or_equiv
_atom_site_adp_type
_atom_site_occupancy
_atom_site_site_symmetry_order
_atom_site_calc_flag
_atom_site_refinement_flags_posn
_atom_site_refinement_flags_adp
_atom_site_refinement_flags_occupancy
_atom_site_disorder_assembly
_atom_site_disorder_group
Al1 Al 0.18689(6) 0.69390(5) 0.37857(3) 0.03171(18) Uani 1 1 d D . . . .
H1 H 0.060(2) 0.7392(16) 0.3883(10) 0.043(6) Uiso 1 1 d . . . . .
N1 N 0.20433(14) 0.70604(12) 0.29618(7) 0.0276(4) Uani 1 1 d . . . . .
C1 C 0.23765(17) 0.79608(15) 0.27538(9) 0.0295(4) Uani 1 1 d . . . . .
C2 C 0.29452(18) 0.87373(15) 0.31355(9) 0.0319(5) Uani 1 1 d . . . . .
H2A H 0.300811 0.938892 0.295544 0.038 Uiso 1 1 calc R U . . .
C3 C 0.34307(18) 0.86707(15) 0.37482(9) 0.0322(5) Uani 1 1 d . . . . .
N3 N 0.32186(15) 0.78663(12) 0.40791(7) 0.0299(4) Uani 1 1 d . . . . .
C4 C 0.2161(2) 0.81726(18) 0.20914(10) 0.0414(5) Uani 1 1 d . . . . .
H4A H 0.243130 0.757793 0.187778 0.062 Uiso 1 1 calc R U . . .
H4B H 0.266444 0.877241 0.201017 0.062 Uiso 1 1 calc R U . . .
H4C H 0.124724 0.830581 0.195332 0.062 Uiso 1 1 calc R U . . .
C5 C 0.4230(2) 0.95538(18) 0.40239(11) 0.0510(6) Uani 1 1 d . . . . .
H5A H 0.385804 0.982637 0.436287 0.077 Uiso 1 1 calc R U . . .
H5B H 0.424427 1.009174 0.372209 0.077 Uiso 1 1 calc R U . . .
H5C H 0.510817 0.931886 0.416654 0.077 Uiso 1 1 calc R U . . .
C6 C 0.16477(18) 0.62276(15) 0.25503(9) 0.0298(4) Uani 1 1 d . . . . .
C7 C 0.2557(2) 0.54776(16) 0.24747(10) 0.0365(5) Uani 1 1 d . . . . .
C8 C 0.2162(2) 0.46632(17) 0.20947(11) 0.0458(6) Uani 1 1 d . . . . .
H8A H 0.277007 0.415459 0.203109 0.055 Uiso 1 1 calc R U . . .
C9 C 0.0912(2) 0.45720(18) 0.18071(12) 0.0504(6) Uani 1 1 d . . . . .
H9A H 0.066381 0.400735 0.154902 0.060 Uiso 1 1 calc R U . . .
C10 C 0.0029(2) 0.53049(18) 0.18970(11) 0.0464(6) Uani 1 1 d . . . . .
H10A H -0.083380 0.523490 0.170160 0.056 Uiso 1 1 calc R U . . .
C11 C 0.03650(19) 0.61482(16) 0.22672(10) 0.0374(5) Uani 1 1 d . . . . .
C12 C 0.3928(2) 0.55501(18) 0.27975(11) 0.0437(6) Uani 1 1 d . . . . .
H12A H 0.390775 0.591707 0.318516 0.052 Uiso 1 1 calc R U . . .
C13 C 0.4541(3) 0.4505(2) 0.29518(15) 0.0742(9) Uani 1 1 d . . . . .
H13A H 0.400537 0.411124 0.318713 0.111 Uiso 1 1 calc R U . . .
H13B H 0.539815 0.459717 0.318716 0.111 Uiso 1 1 calc R U . . .
H13C H 0.461129 0.413517 0.258025 0.111 Uiso 1 1 calc R U . . .
C14 C 0.4760(2) 0.6178(2) 0.24422(14) 0.0640(8) Uani 1 1 d . . . . .
H14A H 0.477804 0.585054 0.205243 0.096 Uiso 1 1 calc R U . . .
H14B H 0.563462 0.621871 0.266613 0.096 Uiso 1 1 calc R U . . .
H14C H 0.440225 0.686885 0.237868 0.096 Uiso 1 1 calc R U . . .
C15 C -0.0648(2) 0.6923(2) 0.23591(12) 0.0502(6) Uani 1 1 d . . . . .
H15A H -0.020015 0.753145 0.256524 0.060 Uiso 1 1 calc R U . . .
C16 C -0.1420(3) 0.7290(3) 0.17673(16) 0.0819(10) Uani 1 1 d . . . . .
H16A H -0.083209 0.753343 0.150271 0.123 Uiso 1 1 calc R U . . .
H16B H -0.198978 0.784914 0.184563 0.123 Uiso 1 1 calc R U . . .
H16C H -0.193472 0.672182 0.157311 0.123 Uiso 1 1 calc R U . . .
C17 C -0.1538(3) 0.6490(3) 0.27688(16) 0.0788(10) Uani 1 1 d . . . . .
H17A H -0.199460 0.589356 0.257644 0.118 Uiso 1 1 calc R U . . .
H17B H -0.216043 0.701412 0.284045 0.118 Uiso 1 1 calc R U . . .
H17C H -0.102879 0.628386 0.315267 0.118 Uiso 1 1 calc R U . . .
C18 C 0.38739(19) 0.77904(15) 0.46941(9) 0.0341(5) Uani 1 1 d . . . . .
C19 C 0.3257(2) 0.81499(17) 0.51614(10) 0.0377(5) Uani 1 1 d . . . . .
C20 C 0.3894(2) 0.80466(19) 0.57477(10) 0.0469(6) Uani 1 1 d . . . . .
H20A H 0.349597 0.828758 0.607056 0.056 Uiso 1 1 calc R U . . .
C21 C 0.5090(2) 0.7601(2) 0.58689(11) 0.0511(6) Uani 1 1 d . . . . .
H21A H 0.551207 0.754135 0.627258 0.061 Uiso 1 1 calc R U . . .
C22 C 0.5675(2) 0.72433(19) 0.54076(11) 0.0494(6) Uani 1 1 d . . . . .
H22A H 0.649835 0.693341 0.549778 0.059 Uiso 1 1 calc R U . . .
C23 C 0.5087(2) 0.73249(17) 0.48102(10) 0.0395(5) Uani 1 1 d . . . . .
C24 C 0.1943(2) 0.86585(18) 0.50527(11) 0.0440(6) Uani 1 1 d . . . . .
H24A H 0.164553 0.868085 0.460880 0.053 Uiso 1 1 calc R U . . .
C25 C 0.2023(3) 0.9762(2) 0.52845(14) 0.0667(8) Uani 1 1 d . . . . .
H25A H 0.229810 0.976097 0.572088 0.100 Uiso 1 1 calc R U . . .
H25B H 0.117774 1.008603 0.518887 0.100 Uiso 1 1 calc R U . . .
H25C H 0.264635 1.014380 0.509208 0.100 Uiso 1 1 calc R U . . .
C26 C 0.0966(2) 0.8049(2) 0.53317(14) 0.0680(8) Uani 1 1 d . . . . .
H26A H 0.094151 0.734358 0.518177 0.102 Uiso 1 1 calc R U . . .
H26B H 0.011619 0.836137 0.522378 0.102 Uiso 1 1 calc R U . . .
H26C H 0.121031 0.804666 0.576986 0.102 Uiso 1 1 calc R U . . .
C27 C 0.5773(2) 0.69235(19) 0.43127(11) 0.0486(6) Uani 1 1 d . . . . .
H27A H 0.517120 0.698636 0.392371 0.058 Uiso 1 1 calc R U . . .
C28 C 0.6138(3) 0.5805(2) 0.44027(16) 0.0776(9) Uani 1 1 d . . . . .
H28A H 0.675420 0.572781 0.477435 0.116 Uiso 1 1 calc R U . . .
H28B H 0.652777 0.556484 0.406157 0.116 Uiso 1 1 calc R U . . .
H28C H 0.536733 0.540023 0.443028 0.116 Uiso 1 1 calc R U . . .
C29 C 0.6972(3) 0.7550(3) 0.42628(17) 0.0926(11) Uani 1 1 d . . . . .
H29A H 0.672960 0.826557 0.417636 0.139 Uiso 1 1 calc R U . . .
H29B H 0.738655 0.727600 0.393742 0.139 Uiso 1 1 calc R U . . .
H29C H 0.757004 0.751206 0.464262 0.139 Uiso 1 1 calc R U . . .
C31 C 0.1965(6) 0.5516(5) 0.4062(3) 0.0382(18) Uiso 0.417(3) 1 d D U P A 1
H31A H 0.267452 0.516914 0.390308 0.046 Uiso 0.417(3) 1 calc R U P A 1
H31B H 0.217406 0.550884 0.450638 0.046 Uiso 0.417(3) 1 calc R U P A 1
C32 C 0.0806(6) 0.4947(4) 0.3884(3) 0.0463(15) Uiso 0.417(3) 1 d D U P A 1
H32A H 0.078544 0.454414 0.353136 0.056 Uiso 0.417(3) 1 calc R U P A 1
C33 C -0.0231(8) 0.4901(8) 0.4135(5) 0.083(3) Uiso 0.417(3) 1 d D U P A 1
H33A H -0.027998 0.528354 0.448877 0.100 Uiso 0.417(3) 1 calc R U P A 1
H33B H -0.093318 0.448469 0.396288 0.100 Uiso 0.417(3) 1 calc R U P A 1
C31' C 0.2413(7) 0.5535(5) 0.4125(3) 0.0356(17) Uiso 0.394(3) 1 d D U P A 2
H31C H 0.321805 0.532654 0.398543 0.043 Uiso 0.394(3) 1 calc R U P A 2
H31D H 0.258141 0.556976 0.456937 0.043 Uiso 0.394(3) 1 calc R U P A 2
C32' C 0.1430(6) 0.4786(4) 0.3937(3) 0.0426(15) Uiso 0.394(3) 1 d D U P A 2
H32B H 0.140323 0.455048 0.353627 0.051 Uiso 0.394(3) 1 calc R U P A 2
C33' C 0.0572(9) 0.4373(7) 0.4216(4) 0.076(3) Uiso 0.394(3) 1 d D U P A 2
H33C H 0.052812 0.456263 0.461940 0.091 Uiso 0.394(3) 1 calc R U P A 2
H33D H -0.001038 0.388123 0.401777 0.091 Uiso 0.394(3) 1 calc R U P A 2
C31" C 0.2118(12) 0.5694(9) 0.4237(6) 0.031(3) Uiso 0.189(3) 1 d D U P A 3
H31E H 0.262245 0.523045 0.401687 0.038 Uiso 0.189(3) 1 calc R U P A 3
H31F H 0.266900 0.585995 0.462314 0.038 Uiso 0.189(3) 1 calc R U P A 3
C32" C 0.1110(13) 0.5148(10) 0.4370(7) 0.068(4) Uiso 0.189(3) 1 d D U P A 3
H32C H 0.117421 0.514257 0.479479 0.082 Uiso 0.189(3) 1 calc R U P A 3
C33" C 0.0112(16) 0.4638(12) 0.4158(7) 0.036(3) Uiso 0.189(3) 1 d D U P A 3
H33E H -0.011920 0.455447 0.373544 0.043 Uiso 0.189(3) 1 calc R U P A 3
H33F H -0.040313 0.434113 0.442151 0.043 Uiso 0.189(3) 1 calc R U P A 3

loop_
_atom_site_aniso_label
_atom_site_aniso_U_11
_atom_site_aniso_U_22
_atom_site_aniso_U_33
_atom_site_aniso_U_23
_atom_site_aniso_U_13
_atom_site_aniso_U_12
Al1 0.0329(3) 0.0305(3) 0.0321(3) 0.0033(3) 0.0063(3) -0.0062(3)
N1 0.0222(8) 0.0280(8) 0.0318(9) 0.0024(7) 0.0023(6) -0.0014(7)
C1 0.0227(9) 0.0327(10) 0.0323(11) 0.0048(9) 0.0024(8) 0.0002(8)
C2 0.0332(10) 0.0267(10) 0.0339(11) 0.0085(8) -0.0007(9) -0.0021(9)
C3 0.0286(10) 0.0329(11) 0.0341(11) 0.0027(9) 0.0019(8) -0.0023(9)
N3 0.0296(8) 0.0315(9) 0.0269(9) 0.0055(7) -0.0003(7) -0.0025(7)
C4 0.0448(12) 0.0437(12) 0.0330(12) 0.0060(10) -0.0014(10) -0.0091(11)
C5 0.0619(15) 0.0461(14) 0.0411(14) 0.0031(11) -0.0039(11) -0.0214(12)
C6 0.0294(10) 0.0302(10) 0.0306(11) 0.0000(8) 0.0071(8) -0.0049(9)
C7 0.0381(11) 0.0360(11) 0.0368(12) 0.0028(9) 0.0104(9) 0.0008(10)
C8 0.0542(14) 0.0367(12) 0.0494(15) -0.0050(11) 0.0171(12) 0.0038(11)
C9 0.0608(15) 0.0419(13) 0.0504(15) -0.0168(11) 0.0145(12) -0.0122(12)
C10 0.0387(12) 0.0496(14) 0.0504(15) -0.0115(11) 0.0061(11) -0.0155(11)
C11 0.0294(10) 0.0383(12) 0.0450(13) -0.0062(10) 0.0074(9) -0.0078(9)
C12 0.0357(11) 0.0512(13) 0.0436(14) -0.0044(11) 0.0044(10) 0.0140(11)
C13 0.0623(17) 0.0708(19) 0.086(2) 0.0072(17) 0.0008(16) 0.0310(16)
C14 0.0348(13) 0.079(2) 0.078(2) -0.0037(16) 0.0105(13) 0.0009(13)
C15 0.0251(11) 0.0561(15) 0.0666(17) -0.0212(13) -0.0013(11) -0.0028(11)
C16 0.0518(16) 0.088(2) 0.094(3) -0.0248(19) -0.0228(16) 0.0226(16)
C17 0.0424(15) 0.091(2) 0.110(3) -0.047(2) 0.0330(16) -0.0203(15)
C18 0.0343(11) 0.0345(11) 0.0309(11) 0.0077(9) -0.0027(9) -0.0069(9)
C19 0.0383(11) 0.0411(12) 0.0322(11) 0.0044(10) 0.0007(9) -0.0063(10)
C20 0.0499(14) 0.0587(15) 0.0308(12) 0.0057(11) 0.0021(10) -0.0058(12)
C21 0.0526(15) 0.0614(16) 0.0339(13) 0.0113(12) -0.0097(11) -0.0037(13)
C22 0.0421(13) 0.0557(15) 0.0454(15) 0.0085(12) -0.0082(11) 0.0069(12)
C23 0.0352(11) 0.0407(12) 0.0396(13) 0.0054(10) -0.0029(9) -0.0013(10)
C24 0.0394(12) 0.0537(14) 0.0376(13) -0.0021(11) 0.0020(10) -0.0010(11)
C25 0.0562(16) 0.0667(18) 0.074(2) -0.0157(15) 0.0008(14) 0.0093(14)
C26 0.0457(15) 0.091(2) 0.069(2) 0.0126(17) 0.0134(14) -0.0058(15)
C27 0.0416(13) 0.0570(15) 0.0447(14) -0.0011(12) -0.0011(10) 0.0089(12)
C28 0.082(2) 0.0637(19) 0.089(3) 0.0040(17) 0.0181(18) 0.0240(17)
C29 0.091(2) 0.100(3) 0.100(3) -0.020(2) 0.053(2) -0.022(2)

_geom_special_details            
; 
 All esds (except the esd in the dihedral angle between two l.s. planes) 
 are estimated using the full covariance matrix.  The cell esds are taken 
 into account individually in the estimation of esds in distances, angles 
 and torsion angles; correlations between esds in cell parameters are only 
 used when they are defined by crystal symmetry.  An approximate (isotropic) 
 treatment of cell esds is used for estimating esds involving l.s. planes. 
;

loop_
_geom_bond_atom_site_label_1
_geom_bond_atom_site_label_2
_geom_bond_distance
_geom_bond_site_symmetry_2
_geom_bond_publ_flag
Al1 N1 1.9021(18) . ?
Al1 N3 1.9052(17) . ?
Al1 C31" 1.914(10) . ?
Al1 C31 1.959(6) . ?
Al1 C31' 2.034(6) . ?
N1 C1 1.334(2) . ?
N1 C6 1.447(2) . ?
C1 C2 1.401(3) . ?
C1 C4 1.500(3) . ?
C2 C3 1.397(3) . ?
C3 N3 1.328(2) . ?
C3 C5 1.503(3) . ?
N3 C18 1.450(2) . ?
C6 C7 1.401(3) . ?
C6 C11 1.404(3) . ?
C7 C8 1.387(3) . ?
C7 C12 1.514(3) . ?
C8 C9 1.378(3) . ?
C9 C10 1.373(3) . ?
C10 C11 1.393(3) . ?
C11 C15 1.511(3) . ?
C12 C14 1.519(4) . ?
C12 C13 1.527(3) . ?
C15 C16 1.524(4) . ?
C15 C17 1.527(4) . ?
C18 C23 1.403(3) . ?
C18 C19 1.405(3) . ?
C19 C20 1.390(3) . ?
C19 C24 1.521(3) . ?
C20 C21 1.377(3) . ?
C21 C22 1.373(4) . ?
C22 C23 1.394(3) . ?
C23 C27 1.521(3) . ?
C24 C26 1.516(3) . ?
C24 C25 1.530(4) . ?
C27 C28 1.516(4) . ?
C27 C29 1.526(4) . ?
C31 C32 1.432(8) . ?
C32 C33 1.311(9) . ?
C31' C32' 1.440(8) . ?
C32' C33' 1.299(9) . ?
C31" C32" 1.353(12) . ?
C32" C33" 1.273(13) . ?

loop_
_geom_angle_atom_site_label_1
_geom_angle_atom_site_label_2
_geom_angle_atom_site_label_3
_geom_angle
_geom_angle_site_symmetry_1
_geom_angle_site_symmetry_3
_geom_angle_publ_flag
N1 Al1 N3 95.87(7) . . ?
N1 Al1 C31" 124.3(5) . . ?
N3 Al1 C31" 108.9(4) . . ?
N1 Al1 C31 112.4(2) . . ?
N3 Al1 C31 119.7(2) . . ?
N1 Al1 C31' 112.1(2) . . ?
N3 Al1 C31' 107.0(2) . . ?
C1 N1 C6 120.18(16) . . ?
C1 N1 Al1 119.26(13) . . ?
C6 N1 Al1 120.01(12) . . ?
N1 C1 C2 122.23(18) . . ?
N1 C1 C4 120.41(18) . . ?
C2 C1 C4 117.35(18) . . ?
C3 C2 C1 127.96(18) . . ?
N3 C3 C2 122.45(18) . . ?
N3 C3 C5 120.58(18) . . ?
C2 C3 C5 116.97(18) . . ?
C3 N3 C18 119.58(16) . . ?
C3 N3 Al1 119.46(13) . . ?
C18 N3 Al1 120.24(13) . . ?
C7 C6 C11 121.46(19) . . ?
C7 C6 N1 118.11(17) . . ?
C11 C6 N1 120.31(17) . . ?
C8 C7 C6 117.9(2) . . ?
C8 C7 C12 120.9(2) . . ?
C6 C7 C12 121.19(19) . . ?
C9 C8 C7 121.8(2) . . ?
C10 C9 C8 119.4(2) . . ?
C9 C10 C11 121.8(2) . . ?
C10 C11 C6 117.7(2) . . ?
C10 C11 C15 119.65(19) . . ?
C6 C11 C15 122.66(19) . . ?
C7 C12 C14 111.58(19) . . ?
C7 C12 C13 113.0(2) . . ?
C14 C12 C13 110.1(2) . . ?
C11 C15 C16 112.4(2) . . ?
C11 C15 C17 110.5(2) . . ?
C16 C15 C17 110.6(2) . . ?
C23 C18 C19 121.5(2) . . ?
C23 C18 N3 119.25(19) . . ?
C19 C18 N3 119.16(18) . . ?
C20 C19 C18 118.0(2) . . ?
C20 C19 C24 119.0(2) . . ?
C18 C19 C24 123.00(19) . . ?
C21 C20 C19 121.2(2) . . ?
C22 C21 C20 120.2(2) . . ?
C21 C22 C23 121.4(2) . . ?
C22 C23 C18 117.7(2) . . ?
C22 C23 C27 119.7(2) . . ?
C18 C23 C27 122.6(2) . . ?
C26 C24 C19 111.5(2) . . ?
C26 C24 C25 111.0(2) . . ?
C19 C24 C25 110.90(19) . . ?
C28 C27 C23 112.0(2) . . ?
C28 C27 C29 109.3(2) . . ?
C23 C27 C29 111.5(2) . . ?
C32 C31 Al1 113.9(5) . . ?
C33 C32 C31 129.5(7) . . ?
C32' C31' Al1 110.9(5) . . ?
C33' C32' C31' 131.6(7) . . ?
C32" C31" Al1 121.3(10) . . ?
C33" C32" C31" 145.6(16) . . ?

_refine_diff_density_max         0.316
_refine_diff_density_min         -0.238
_refine_diff_density_rms         0.046

_shelx_res_file                  
; 
TITL MRC1885 in P2(1)/c 
    MRC1885.res 
    created by SHELXL-2017/1 at 13:31:57 on 11-Sep-2018 
REM P2(1)/c (#14 in standard setting) 
REM CB585 
CELL 0.71073  10.547595  13.063885  22.542151  90.0000  99.2167  90.0000 
ZERR    4.00   0.000458   0.000625   0.001337   0.0000   0.0046   0.0000 
LATT  1 
SYMM -x, y+1/2,-z+1/2 
SFAC C H Al N 
UNIT 128 188 4 8 
TEMP -100 
  
L.S. 6 
OMIT    -1   0   2 
OMIT     0   1   2 
OMIT     1   1   0 
FMAP 2 
PLAN 10 
  
ACTA 
  
RTAB Al-H AL1 H1 
  
SADI AL1  C31  AL1  C31' AL1  C31" 
SADI C31  C32  C31' C32' C31" C32" 
SADI C32  C33  C32' C33' C32" C33" 
SADI AL1  C32  AL1  C32' AL1  C32" 
SADI C31  C33  C31' C33' C31" C33" 
SIMU 0.02 0.02 1.2 C31 > C33" 
SUMP 1 0 1 2 1 3 1 4 
  
WGHT    0.071400    1.092400 
FVAR       5.38685   0.41691   0.39419   0.18889 
AL1   3    0.186893    0.693902    0.378571    11.00000    0.03291    0.03047 = 
         0.03212    0.00330    0.00630   -0.00621 
H1    2    0.060127    0.739192    0.388288    11.00000    0.04264 
N1    4    0.204326    0.706036    0.296179    11.00000    0.02222    0.02804 = 
         0.03183    0.00243    0.00231   -0.00145 
C1    1    0.237655    0.796076    0.275377    11.00000    0.02274    0.03275 = 
         0.03225    0.00481    0.00242    0.00020 
C2    1    0.294516    0.873728    0.313550    11.00000    0.03322    0.02667 = 
         0.03390    0.00848   -0.00067   -0.00212 
AFIX  43 
H2A   2    0.300811    0.938892    0.295544    11.00000   -1.20000 
AFIX   0 
C3    1    0.343066    0.867068    0.374819    11.00000    0.02859    0.03286 = 
         0.03413    0.00273    0.00193   -0.00232 
N3    4    0.321862    0.786625    0.407906    11.00000    0.02957    0.03155 = 
         0.02694    0.00552   -0.00034   -0.00245 
C4    1    0.216123    0.817258    0.209138    11.00000    0.04479    0.04372 = 
         0.03303    0.00603   -0.00142   -0.00912 
AFIX 137 
H4A   2    0.243130    0.757793    0.187778    11.00000   -1.50000 
H4B   2    0.266444    0.877241    0.201017    11.00000   -1.50000 
H4C   2    0.124724    0.830581    0.195332    11.00000   -1.50000 
AFIX   0 
C5    1    0.422983    0.955377    0.402392    11.00000    0.06188    0.04612 = 
         0.04109    0.00310   -0.00394   -0.02137 
AFIX 137 
H5A   2    0.385804    0.982637    0.436287    11.00000   -1.50000 
H5B   2    0.424427    1.009174    0.372209    11.00000   -1.50000 
H5C   2    0.510817    0.931886    0.416654    11.00000   -1.50000 
AFIX   0 
C6    1    0.164775    0.622756    0.255030    11.00000    0.02936    0.03019 = 
         0.03061   -0.00004    0.00710   -0.00492 
C7    1    0.255727    0.547761    0.247469    11.00000    0.03813    0.03599 = 
         0.03683    0.00280    0.01036    0.00076 
C8    1    0.216228    0.466321    0.209472    11.00000    0.05418    0.03670 = 
         0.04937   -0.00499    0.01711    0.00381 
AFIX  43 
H8A   2    0.277007    0.415459    0.203109    11.00000   -1.20000 
AFIX   0 
C9    1    0.091232    0.457201    0.180712    11.00000    0.06080    0.04188 = 
         0.05037   -0.01678    0.01447   -0.01220 
AFIX  43 
H9A   2    0.066381    0.400735    0.154902    11.00000   -1.20000 
AFIX   0 
C10   1    0.002918    0.530487    0.189703    11.00000    0.03867    0.04964 = 
         0.05042   -0.01152    0.00605   -0.01548 
AFIX  43 
H10A  2   -0.083380    0.523490    0.170160    11.00000   -1.20000 
AFIX   0 
C11   1    0.036503    0.614823    0.226720    11.00000    0.02936    0.03831 = 
         0.04498   -0.00616    0.00743   -0.00783 
C12   1    0.392833    0.555013    0.279750    11.00000    0.03574    0.05123 = 
         0.04362   -0.00435    0.00439    0.01399 
AFIX  13 
H12A  2    0.390775    0.591707    0.318516    11.00000   -1.20000 
AFIX   0 
C13   1    0.454060    0.450485    0.295183    11.00000    0.06233    0.07078 = 
         0.08576    0.00722    0.00084    0.03097 
AFIX 137 
H13A  2    0.400537    0.411124    0.318713    11.00000   -1.50000 
H13B  2    0.539815    0.459717    0.318716    11.00000   -1.50000 
H13C  2    0.461129    0.413517    0.258025    11.00000   -1.50000 
AFIX   0 
C14   1    0.475955    0.617773    0.244216    11.00000    0.03481    0.07926 = 
         0.07838   -0.00370    0.01052    0.00093 
AFIX 137 
H14A  2    0.477804    0.585054    0.205243    11.00000   -1.50000 
H14B  2    0.563462    0.621871    0.266613    11.00000   -1.50000 
H14C  2    0.440225    0.686885    0.237868    11.00000   -1.50000 
AFIX   0 
C15   1   -0.064839    0.692347    0.235906    11.00000    0.02505    0.05606 = 
         0.06660   -0.02120   -0.00133   -0.00280 
AFIX  13 
H15A  2   -0.020015    0.753145    0.256524    11.00000   -1.20000 
AFIX   0 
C16   1   -0.142012    0.728965    0.176731    11.00000    0.05182    0.08808 = 
         0.09443   -0.02476   -0.02283    0.02257 
AFIX 137 
H16A  2   -0.083209    0.753343    0.150271    11.00000   -1.50000 
H16B  2   -0.198978    0.784914    0.184563    11.00000   -1.50000 
H16C  2   -0.193472    0.672182    0.157311    11.00000   -1.50000 
AFIX   0 
C17   1   -0.153768    0.648993    0.276885    11.00000    0.04240    0.09108 = 
         0.10982   -0.04682    0.03297   -0.02028 
AFIX 137 
H17A  2   -0.199460    0.589356    0.257644    11.00000   -1.50000 
H17B  2   -0.216043    0.701412    0.284045    11.00000   -1.50000 
H17C  2   -0.102879    0.628386    0.315267    11.00000   -1.50000 
AFIX   0 
C18   1    0.387388    0.779043    0.469412    11.00000    0.03427    0.03446 = 
         0.03093    0.00770   -0.00267   -0.00693 
C19   1    0.325729    0.814995    0.516143    11.00000    0.03832    0.04108 = 
         0.03221    0.00442    0.00071   -0.00631 
C20   1    0.389362    0.804662    0.574769    11.00000    0.04989    0.05874 = 
         0.03079    0.00565    0.00211   -0.00584 
AFIX  43 
H20A  2    0.349597    0.828758    0.607056    11.00000   -1.20000 
AFIX   0 
C21   1    0.509013    0.760123    0.586890    11.00000    0.05262    0.06138 = 
         0.03390    0.01128   -0.00971   -0.00368 
AFIX  43 
H21A  2    0.551207    0.754135    0.627258    11.00000   -1.20000 
AFIX   0 
C22   1    0.567519    0.724330    0.540763    11.00000    0.04208    0.05572 = 
         0.04537    0.00847   -0.00824    0.00689 
AFIX  43 
H22A  2    0.649835    0.693341    0.549778    11.00000   -1.20000 
AFIX   0 
C23   1    0.508733    0.732490    0.481017    11.00000    0.03519    0.04071 = 
         0.03964    0.00537   -0.00294   -0.00135 
C24   1    0.194279    0.865851    0.505272    11.00000    0.03940    0.05369 = 
         0.03759   -0.00207    0.00200   -0.00104 
AFIX  13 
H24A  2    0.164553    0.868085    0.460880    11.00000   -1.20000 
AFIX   0 
C25   1    0.202350    0.976150    0.528448    11.00000    0.05623    0.06667 = 
         0.07390   -0.01574    0.00078    0.00934 
AFIX 137 
H25A  2    0.229810    0.976097    0.572088    11.00000   -1.50000 
H25B  2    0.117774    1.008603    0.518887    11.00000   -1.50000 
H25C  2    0.264635    1.014380    0.509208    11.00000   -1.50000 
AFIX   0 
C26   1    0.096639    0.804862    0.533169    11.00000    0.04565    0.09075 = 
         0.06908    0.01261    0.01345   -0.00583 
AFIX 137 
H26A  2    0.094151    0.734358    0.518177    11.00000   -1.50000 
H26B  2    0.011619    0.836137    0.522378    11.00000   -1.50000 
H26C  2    0.121031    0.804666    0.576986    11.00000   -1.50000 
AFIX   0 
C27   1    0.577276    0.692350    0.431270    11.00000    0.04157    0.05702 = 
         0.04467   -0.00107   -0.00105    0.00888 
AFIX  13 
H27A  2    0.517120    0.698636    0.392371    11.00000   -1.20000 
AFIX   0 
C28   1    0.613779    0.580524    0.440268    11.00000    0.08170    0.06373 = 
         0.08889    0.00397    0.01812    0.02402 
AFIX 137 
H28A  2    0.675420    0.572781    0.477435    11.00000   -1.50000 
H28B  2    0.652777    0.556484    0.406157    11.00000   -1.50000 
H28C  2    0.536733    0.540023    0.443028    11.00000   -1.50000 
AFIX   0 
C29   1    0.697202    0.755036    0.426281    11.00000    0.09100    0.09962 = 
         0.09953   -0.02037    0.05262   -0.02247 
AFIX 137 
H29A  2    0.672960    0.826557    0.417636    11.00000   -1.50000 
H29B  2    0.738655    0.727600    0.393742    11.00000   -1.50000 
H29C  2    0.757004    0.751206    0.464262    11.00000   -1.50000 
AFIX   0 
PART   1 
C31   1    0.196474    0.551550    0.406230    21.00000    0.03816 
AFIX  23 
H31A  2    0.267452    0.516914    0.390308    21.00000   -1.20000 
H31B  2    0.217406    0.550884    0.450638    21.00000   -1.20000 
AFIX   0 
C32   1    0.080596    0.494700    0.388362    21.00000    0.04629 
AFIX  43 
H32A  2    0.078544    0.454414    0.353136    21.00000   -1.20000 
AFIX   0 
C33   1   -0.023090    0.490084    0.413481    21.00000    0.08308 
AFIX  93 
H33A  2   -0.027998    0.528354    0.448877    21.00000   -1.20000 
H33B  2   -0.093318    0.448469    0.396288    21.00000   -1.20000 
AFIX   0 
PART   2 
C31'  1    0.241282    0.553508    0.412498    31.00000    0.03557 
AFIX  23 
H31C  2    0.321805    0.532654    0.398543    31.00000   -1.20000 
H31D  2    0.258141    0.556976    0.456937    31.00000   -1.20000 
AFIX   0 
C32'  1    0.142976    0.478557    0.393687    31.00000    0.04260 
AFIX  43 
H32B  2    0.140323    0.455048    0.353627    31.00000   -1.20000 
AFIX   0 
C33'  1    0.057233    0.437282    0.421640    31.00000    0.07552 
AFIX  93 
H33C  2    0.052812    0.456263    0.461940    31.00000   -1.20000 
H33D  2   -0.001038    0.388123    0.401777    31.00000   -1.20000 
AFIX   0 
PART   3 
C31"  1    0.211832    0.569390    0.423701    41.00000    0.03134 
AFIX  23 
H31E  2    0.262245    0.523045    0.401687    41.00000   -1.20000 
H31F  2    0.266900    0.585995    0.462314    41.00000   -1.20000 
AFIX   0 
C32"  1    0.111048    0.514779    0.436962    41.00000    0.06811 
AFIX  43 
H32C  2    0.117421    0.514257    0.479479    41.00000   -1.20000 
AFIX   0 
C33"  1    0.011154    0.463800    0.415759    41.00000    0.03565 
AFIX  93 
H33E  2   -0.011920    0.455447    0.373544    41.00000   -1.20000 
H33F  2   -0.040313    0.434113    0.442151    41.00000   -1.20000 
PART   0 
  
AFIX   0 
HKLF 4 
  
  
  
  
REM  MRC1885 in P2(1)/c 
REM R1 =  0.0586 for    4459 Fo > 4sig(Fo)  and  0.0856 for all    6182 data 
REM    342 parameters refined using     29 restraints 
  
END 
  
WGHT      0.0714      1.0924 
  
REM Highest difference peak  0.316,  deepest hole -0.238,  1-sigma level  0.046 
Q1    1   0.4588  0.9521  0.4448  11.00000  0.05    0.32 
Q2    1   0.1633  0.7684  0.1821  11.00000  0.05    0.31 
Q3    1   0.1744  0.6209  0.3991  11.00000  0.05    0.29 
Q4    1   0.2681  0.7400  0.3994  11.00000  0.05    0.29 
Q5    1   0.2251  0.6216  0.3945  11.00000  0.05    0.26 
Q6    1   0.4991  0.9561  0.3785  11.00000  0.05    0.23 
Q7    1   0.3704  1.0223  0.3936  11.00000  0.05    0.23 
Q8    1   0.1070  0.6344  0.2265  11.00000  0.05    0.21 
Q9    1   0.3044  0.8163  0.1925  11.00000  0.05    0.21 
Q10   1   0.4380  0.7496  0.5784  11.00000  0.05    0.21 
;
_shelx_res_checksum              19102
####################################################################### 
# 
# This file contains crystal structure data downloaded from the 
# Cambridge Structural Database (CSD) hosted by the Cambridge 
# Crystallographic Data Centre (CCDC).
# 
# Full information about CCDC data access policies and citation 
# guidelines are available at http://www.ccdc.cam.ac.uk/access/V1 
# 
# Audit and citation data items may have been added by the CCDC. 
# Please retain this information to preserve the provenance of 
# this file and to allow appropriate attribution of the data. 
# 
#######################################################################

data_2d
_database_code_depnum_ccdc_archive 'CCDC 1870239'
_audit_update_record             
;
2018-09-27 deposited with the CCDC.
2019-01-07 downloaded from the CCDC.
;

_audit_creation_method           SHELXL-2017/1
_shelx_SHELXL_version_number     2017/1
_chemical_name_systematic        ?
_chemical_name_common            ?
_chemical_melting_point          ?
_chemical_formula_moiety         'C35 H53 Al N2, 0.5(C7 H8)'
_chemical_formula_sum            'C38.50 H57 Al N2'
_chemical_formula_weight         574.84

loop_
_atom_type_symbol
_atom_type_description
_atom_type_scat_dispersion_real
_atom_type_scat_dispersion_imag
_atom_type_scat_source
C C 0.0033 0.0016 'International Tables Vol C Tables 4.2.6.8 and 6.1.1.4'
H H 0.0000 0.0000 'International Tables Vol C Tables 4.2.6.8 and 6.1.1.4'
N N 0.0061 0.0033 'International Tables Vol C Tables 4.2.6.8 and 6.1.1.4'
Al Al 0.0645 0.0514 'International Tables Vol C Tables 4.2.6.8 and 6.1.1.4'

_space_group_crystal_system      monoclinic
_space_group_IT_number           15
_space_group_name_H-M_alt        'C 2/c'
_space_group_name_Hall           '-C 2yc'

_shelx_space_group_comment       
; 
The symmetry employed for this shelxl refinement is uniquely defined 
by the following loop, which should always be used as a source of 
symmetry information in preference to the above space-group names. 
They are only intended as comments. 
;

loop_
_space_group_symop_operation_xyz
'x, y, z'
'-x, y, -z+1/2'
'x+1/2, y+1/2, z'
'-x+1/2, y+1/2, -z+1/2'
'-x, -y, -z'
'x, -y, z-1/2'
'-x+1/2, -y+1/2, -z'
'x+1/2, -y+1/2, z-1/2'

_cell_length_a                   19.4468(12)
_cell_length_b                   18.4781(7)
_cell_length_c                   20.5105(13)
_cell_angle_alpha                90
_cell_angle_beta                 102.346(7)
_cell_angle_gamma                90
_cell_volume                     7199.8(7)
_cell_formula_units_Z            8
_cell_measurement_temperature    173(2)
_cell_measurement_reflns_used    3216
_cell_measurement_theta_min      2.5350
_cell_measurement_theta_max      27.3100

_exptl_crystal_description       blocks
_exptl_crystal_colour            'Dark orange'
_exptl_crystal_density_meas      ?
_exptl_crystal_density_method    ?
_exptl_crystal_density_diffrn    1.061
_exptl_crystal_F_000             2520
_exptl_transmission_factor_min   ?
_exptl_transmission_factor_max   ?
_exptl_crystal_size_max          0.483
_exptl_crystal_size_mid          0.307
_exptl_crystal_size_min          0.258
_exptl_absorpt_coefficient_mu    0.083
_shelx_estimated_absorpt_T_min   ?
_shelx_estimated_absorpt_T_max   ?
_exptl_absorpt_correction_type   analytical
_exptl_absorpt_correction_T_min  0.970
_exptl_absorpt_correction_T_max  0.981
_exptl_absorpt_process_details   
; 
CrysAlisPro 1.171.38.46 (Rigaku Oxford Diffraction, 2015) 
Analytical numeric absorption correction using a multifaceted crystal 
model based on expressions derived by R.C. Clark & J.S. Reid. 
(Clark, R. C. & Reid, J. S. (1995). Acta Cryst. A51, 887-897) 
Empirical absorption correction using spherical harmonics, 
implemented in SCALE3 ABSPACK scaling algorithm. 
;
_exptl_absorpt_special_details   ?
_diffrn_ambient_temperature      173(2)
_diffrn_radiation_wavelength     0.71073
_diffrn_radiation_type           MoK\a
_diffrn_source                   'Enhance (Mo) X-ray Source'
_diffrn_measurement_device_type  'Agilent Xcalibur 3 E'
_diffrn_measurement_method       'omega scans'
_diffrn_detector_area_resol_mean 16.0382
_diffrn_reflns_number            13050
_diffrn_reflns_av_unetI/netI     0.0414
_diffrn_reflns_av_R_equivalents  0.0203
_diffrn_reflns_limit_h_min       -25
_diffrn_reflns_limit_h_max       17
_diffrn_reflns_limit_k_min       -18
_diffrn_reflns_limit_k_max       24
_diffrn_reflns_limit_l_min       -27
_diffrn_reflns_limit_l_max       25
_diffrn_reflns_theta_min         2.428
_diffrn_reflns_theta_max         28.360
_diffrn_reflns_theta_full        25.242
_diffrn_measured_fraction_theta_max 0.805
_diffrn_measured_fraction_theta_full 0.988
_diffrn_reflns_Laue_measured_fraction_max 0.805
_diffrn_reflns_Laue_measured_fraction_full 0.988
_diffrn_reflns_point_group_measured_fraction_max 0.805
_diffrn_reflns_point_group_measured_fraction_full 0.988
_reflns_number_total             7244
_reflns_number_gt                4860
_reflns_threshold_expression     'I > 2\s(I)'
_reflns_Friedel_coverage         0.000
_reflns_Friedel_fraction_max     .
_reflns_Friedel_fraction_full    .

_reflns_special_details          
; 
 Reflections were merged by SHELXL according to the crystal 
 class for the calculation of statistics and refinement. 
  
 _reflns_Friedel_fraction is defined as the number of unique 
 Friedel pairs measured divided by the number that would be 
 possible theoretically, ignoring centric projections and 
 systematic absences. 
;

_computing_data_collection       'CrysAlisPro, Rigaku OD'
_computing_cell_refinement       'CrysAlisPro, Rigaku OD'
_computing_data_reduction        'CrysAlisPro, Rigaku OD'
_computing_structure_solution    'SHELXS-2014 (Sheldrick, 2017)'
_computing_structure_refinement  'SHELXL-2017/1 (Sheldrick, 2017)'
_computing_molecular_graphics    'Bruker SHELXTL'
_computing_publication_material  'CIFTAB-2014 (Sheldrick, 2017)'
_refine_special_details          ?
_refine_ls_structure_factor_coef Fsqd
_refine_ls_matrix_type           full
_refine_ls_weighting_scheme      calc
_refine_ls_weighting_details     
'w=1/[\s^2^(Fo^2^)+(0.0763P)^2^+11.4769P] where P=(Fo^2^+2Fc^2^)/3'
_atom_sites_solution_primary     ?
_atom_sites_solution_secondary   ?
_atom_sites_solution_hydrogens   geom
_refine_ls_hydrogen_treatment    constr
_refine_ls_extinction_method     none
_refine_ls_extinction_coef       .
_refine_ls_number_reflns         7244
_refine_ls_number_parameters     428
_refine_ls_number_restraints     310
_refine_ls_R_factor_all          0.1114
_refine_ls_R_factor_gt           0.0752
_refine_ls_wR_factor_ref         0.2093
_refine_ls_wR_factor_gt          0.1808
_refine_ls_goodness_of_fit_ref   1.022
_refine_ls_restrained_S_all      1.025
_refine_ls_shift/su_max          0.001
_refine_ls_shift/su_mean         0.000

loop_
_atom_site_label
_atom_site_type_symbol
_atom_site_fract_x
_atom_site_fract_y
_atom_site_fract_z
_atom_site_U_iso_or_equiv
_atom_site_adp_type
_atom_site_occupancy
_atom_site_site_symmetry_order
_atom_site_calc_flag
_atom_site_refinement_flags_posn
_atom_site_refinement_flags_adp
_atom_site_refinement_flags_occupancy
_atom_site_disorder_assembly
_atom_site_disorder_group
Al1 Al 0.19897(5) 0.22005(4) 0.25515(4) 0.0532(3) Uani 1 1 d . . . . .
C1 C 0.21362(15) 0.29905(15) 0.13947(13) 0.0472(7) Uani 1 1 d . . . . .
N1 N 0.21169(11) 0.23396(11) 0.16739(10) 0.0386(5) Uani 1 1 d . . . . .
C2 C 0.20659(16) 0.36347(15) 0.17309(13) 0.0536(7) Uani 1 1 d . . . . .
H2 H 0.202662 0.406311 0.146941 0.064 Uiso 1 1 calc R U . . .
C3 C 0.20460(15) 0.37298(14) 0.24032(13) 0.0478(7) Uani 1 1 d . . . . .
N3 N 0.20275(11) 0.31772(11) 0.28131(10) 0.0409(5) Uani 1 1 d D . . . .
C4 C 0.2275(2) 0.30574(18) 0.07015(15) 0.0726(10) Uani 1 1 d . . . . .
H4A H 0.277394 0.296123 0.071549 0.109 Uiso 1 1 calc R U . . .
H4B H 0.215744 0.354794 0.053258 0.109 Uiso 1 1 calc R U . . .
H4C H 0.198524 0.270630 0.040590 0.109 Uiso 1 1 calc R U . . .
C5 C 0.2070(2) 0.44941(15) 0.26551(16) 0.0716(10) Uani 1 1 d . . . . .
H5A H 0.161400 0.462024 0.275539 0.107 Uiso 1 1 calc R U . . .
H5B H 0.217190 0.482306 0.231316 0.107 Uiso 1 1 calc R U . . .
H5C H 0.243914 0.453786 0.306125 0.107 Uiso 1 1 calc R U . . .
C6 C 0.22570(14) 0.16981(13) 0.13132(12) 0.0399(6) Uani 1 1 d . . . . .
C7 C 0.29570(14) 0.14665(14) 0.13802(13) 0.0446(6) Uani 1 1 d . . . . .
C8 C 0.30738(16) 0.08496(15) 0.10309(15) 0.0521(7) Uani 1 1 d . . . . .
H8 H 0.354287 0.068448 0.106552 0.063 Uiso 1 1 calc R U . . .
C9 C 0.25341(17) 0.04737(16) 0.06392(15) 0.0569(8) Uani 1 1 d . . . . .
H9 H 0.262962 0.005709 0.040202 0.068 Uiso 1 1 calc R U . . .
C10 C 0.18558(17) 0.07009(16) 0.05910(15) 0.0565(7) Uani 1 1 d . . . . .
H10 H 0.148322 0.043365 0.032188 0.068 Uiso 1 1 calc R U . . .
C11 C 0.16963(15) 0.13142(15) 0.09259(13) 0.0473(6) Uani 1 1 d . . . . .
C12 C 0.35729(15) 0.18544(17) 0.18170(16) 0.0571(8) Uani 1 1 d . . . . .
H12 H 0.338524 0.227633 0.203005 0.069 Uiso 1 1 calc R U . . .
C13 C 0.3969(2) 0.1363(2) 0.2372(2) 0.0899(12) Uani 1 1 d . . . . .
H13A H 0.364111 0.117467 0.263245 0.135 Uiso 1 1 calc R U . . .
H13B H 0.434145 0.164008 0.266388 0.135 Uiso 1 1 calc R U . . .
H13C H 0.417921 0.095845 0.217370 0.135 Uiso 1 1 calc R U . . .
C14 C 0.4087(2) 0.2140(2) 0.1412(2) 0.0953(13) Uani 1 1 d . . . . .
H14A H 0.429746 0.173273 0.121871 0.143 Uiso 1 1 calc R U . . .
H14B H 0.445912 0.241849 0.170392 0.143 Uiso 1 1 calc R U . . .
H14C H 0.383609 0.245297 0.105337 0.143 Uiso 1 1 calc R U . . .
C15 C 0.09357(16) 0.15518(18) 0.08570(17) 0.0628(8) Uani 1 1 d . . . . .
H15 H 0.092820 0.191634 0.121578 0.075 Uiso 1 1 calc R U . . .
C16 C 0.0660(2) 0.1926(4) 0.0197(3) 0.138(2) Uani 1 1 d . . . . .
H16A H 0.096211 0.233889 0.015245 0.207 Uiso 1 1 calc R U . . .
H16B H 0.017862 0.209573 0.017855 0.207 Uiso 1 1 calc R U . . .
H16C H 0.065928 0.158406 -0.016909 0.207 Uiso 1 1 calc R U . . .
C17 C 0.0455(2) 0.0942(3) 0.0960(3) 0.1068(16) Uani 1 1 d . . . . .
H17A H 0.044949 0.057098 0.061753 0.160 Uiso 1 1 calc R U . . .
H17B H -0.002272 0.112888 0.092785 0.160 Uiso 1 1 calc R U . . .
H17C H 0.062554 0.072840 0.140294 0.160 Uiso 1 1 calc R U . . .
C18 C 0.2072(3) 0.3322(3) 0.35090(16) 0.0449(13) Uani 0.798(19) 1 d DG U P A 1
C19 C 0.1476(3) 0.3423(3) 0.3770(3) 0.0462(12) Uani 0.798(19) 1 d DG U P A 1
C20 C 0.1542(4) 0.3509(2) 0.4454(3) 0.0604(14) Uani 0.798(19) 1 d DG U P A 1
H20A H 0.113432 0.357774 0.463301 0.073 Uiso 0.798(19) 1 calc R U P A 1
C21 C 0.2204(5) 0.3495(2) 0.48766(17) 0.0625(16) Uani 0.798(19) 1 d DG U P A 1
H21A H 0.224902 0.355414 0.534395 0.075 Uiso 0.798(19) 1 calc R U P A 1
C22 C 0.2800(4) 0.3394(2) 0.46151(15) 0.0579(13) Uani 0.798(19) 1 d DG U P A 1
H22A H 0.325262 0.338490 0.490375 0.069 Uiso 0.798(19) 1 calc R U P A 1
C23 C 0.2734(3) 0.3308(3) 0.39313(16) 0.0531(13) Uani 0.798(19) 1 d DG U P A 1
C24 C 0.0733(4) 0.3467(3) 0.3329(4) 0.0578(14) Uani 0.798(19) 1 d D U P A 1
H24A H 0.077127 0.340287 0.285416 0.069 Uiso 0.798(19) 1 calc R U P A 1
C25 C 0.0405(5) 0.4210(4) 0.3397(6) 0.098(2) Uani 0.798(19) 1 d D U P A 1
H25A H 0.071358 0.458973 0.328762 0.147 Uiso 0.798(19) 1 calc R U P A 1
H25B H -0.005568 0.423983 0.308949 0.147 Uiso 0.798(19) 1 calc R U P A 1
H25C H 0.034642 0.427561 0.385588 0.147 Uiso 0.798(19) 1 calc R U P A 1
C26 C 0.0255(4) 0.2872(4) 0.3498(6) 0.102(2) Uani 0.798(19) 1 d D U P A 1
H26A H -0.021311 0.291717 0.320756 0.153 Uiso 0.798(19) 1 calc R U P A 1
H26B H 0.045454 0.239807 0.343058 0.153 Uiso 0.798(19) 1 calc R U P A 1
H26C H 0.021802 0.292025 0.396529 0.153 Uiso 0.798(19) 1 calc R U P A 1
C27 C 0.3418(3) 0.3211(3) 0.3673(3) 0.0595(15) Uani 0.798(19) 1 d D U P A 1
H27A H 0.328002 0.313355 0.317946 0.071 Uiso 0.798(19) 1 calc R U P A 1
C28 C 0.3856(4) 0.2559(3) 0.3972(4) 0.0788(17) Uani 0.798(19) 1 d D U P A 1
H28A H 0.428057 0.252876 0.378756 0.118 Uiso 0.798(19) 1 calc R U P A 1
H28B H 0.399166 0.261308 0.445797 0.118 Uiso 0.798(19) 1 calc R U P A 1
H28C H 0.357834 0.211580 0.386278 0.118 Uiso 0.798(19) 1 calc R U P A 1
C29 C 0.3878(5) 0.3901(4) 0.3794(7) 0.099(2) Uani 0.798(19) 1 d D U P A 1
H29A H 0.359684 0.431966 0.360210 0.148 Uiso 0.798(19) 1 calc R U P A 1
H29B H 0.404674 0.397385 0.427476 0.148 Uiso 0.798(19) 1 calc R U P A 1
H29C H 0.428074 0.384584 0.358158 0.148 Uiso 0.798(19) 1 calc R U P A 1
C18' C 0.2201(9) 0.3292(14) 0.3556(5) 0.030(4) Uiso 0.202(19) 1 d DG U P A 2
C19' C 0.1652(7) 0.3370(12) 0.3888(7) 0.063(6) Uiso 0.202(19) 1 d DG U P A 2
C20' C 0.1796(9) 0.3465(10) 0.4576(7) 0.038(4) Uiso 0.202(19) 1 d DG U P A 2
H20B H 0.142076 0.351887 0.480213 0.046 Uiso 0.202(19) 1 calc R U P A 2
C21' C 0.2489(10) 0.3481(9) 0.4933(5) 0.050(4) Uiso 0.202(19) 1 d DG U P A 2
H21B H 0.258773 0.354638 0.540302 0.060 Uiso 0.202(19) 1 calc R U P A 2
C22' C 0.3038(8) 0.3403(11) 0.4602(7) 0.058(5) Uiso 0.202(19) 1 d DG U P A 2
H22B H 0.351182 0.341406 0.484551 0.070 Uiso 0.202(19) 1 calc R U P A 2
C23' C 0.2894(8) 0.3308(13) 0.3913(7) 0.028(3) Uiso 0.202(19) 1 d DG U P A 2
C24' C 0.0892(9) 0.3361(13) 0.3504(11) 0.054(6) Uiso 0.202(19) 1 d D U P A 2
H24B H 0.090417 0.319642 0.304192 0.065 Uiso 0.202(19) 1 calc R U P A 2
C25' C 0.0531(17) 0.4099(15) 0.343(2) 0.086(8) Uiso 0.202(19) 1 d D U P A 2
H25D H 0.004533 0.404558 0.317468 0.129 Uiso 0.202(19) 1 calc R U P A 2
H25E H 0.052949 0.429938 0.386900 0.129 Uiso 0.202(19) 1 calc R U P A 2
H25F H 0.078670 0.442732 0.318714 0.129 Uiso 0.202(19) 1 calc R U P A 2
C26' C 0.0425(13) 0.2812(13) 0.3774(15) 0.075(6) Uiso 0.202(19) 1 d D U P A 2
H26D H -0.005558 0.283424 0.350492 0.112 Uiso 0.202(19) 1 calc R U P A 2
H26E H 0.061392 0.232299 0.375077 0.112 Uiso 0.202(19) 1 calc R U P A 2
H26F H 0.042067 0.292915 0.423936 0.112 Uiso 0.202(19) 1 calc R U P A 2
C27' C 0.3524(11) 0.3329(14) 0.3585(13) 0.057(6) Uiso 0.202(19) 1 d D U P A 2
H27B H 0.335391 0.334042 0.308927 0.068 Uiso 0.202(19) 1 calc R U P A 2
C28' C 0.3962(16) 0.2636(15) 0.3782(18) 0.087(8) Uiso 0.202(19) 1 d D U P A 2
H28D H 0.437098 0.264055 0.357372 0.131 Uiso 0.202(19) 1 calc R U P A 2
H28E H 0.412124 0.261670 0.426795 0.131 Uiso 0.202(19) 1 calc R U P A 2
H28F H 0.367095 0.221076 0.362795 0.131 Uiso 0.202(19) 1 calc R U P A 2
C29' C 0.400(2) 0.3986(16) 0.380(3) 0.102(8) Uiso 0.202(19) 1 d D U P A 2
H29D H 0.439398 0.397719 0.358037 0.153 Uiso 0.202(19) 1 calc R U P A 2
H29E H 0.372384 0.443071 0.368242 0.153 Uiso 0.202(19) 1 calc R U P A 2
H29F H 0.417250 0.397170 0.428826 0.153 Uiso 0.202(19) 1 calc R U P A 2
C31 C 0.2472(5) 0.1373(6) 0.3117(6) 0.036(3) Uiso 0.434(3) 1 d D U P B 1
H31A H 0.261465 0.095012 0.288034 0.044 Uiso 0.434(3) 1 calc R U P B 1
H31B H 0.280321 0.149786 0.353889 0.044 Uiso 0.434(3) 1 calc R U P B 1
C32 C 0.1667(4) 0.1472(3) 0.3093(4) 0.0448(16) Uiso 0.434(3) 1 d D U P B 1
H32A H 0.161422 0.170329 0.351986 0.054 Uiso 0.434(3) 1 calc R U P B 1
C33 C 0.1191(4) 0.0800(4) 0.2976(5) 0.075(2) Uiso 0.434(3) 1 d D U P B 1
H33A H 0.119384 0.060548 0.252677 0.090 Uiso 0.434(3) 1 calc R U P B 1
H33B H 0.070270 0.095335 0.297546 0.090 Uiso 0.434(3) 1 calc R U P B 1
C34 C 0.1395(9) 0.0180(7) 0.3494(8) 0.123(5) Uiso 0.434(3) 1 d D U P B 1
H34A H 0.181013 -0.007702 0.339965 0.148 Uiso 0.434(3) 1 calc R U P B 1
H34B H 0.153607 0.039594 0.394461 0.148 Uiso 0.434(3) 1 calc R U P B 1
C35 C 0.0805(7) -0.0380(7) 0.3501(7) 0.124(4) Uiso 0.434(3) 1 d D U P B 1
H35A H 0.085949 -0.061077 0.394465 0.149 Uiso 0.434(3) 1 calc R U P B 1
H35B H 0.033395 -0.015292 0.337778 0.149 Uiso 0.434(3) 1 calc R U P B 1
C36 C 0.0918(6) -0.0932(6) 0.2967(6) 0.105(4) Uiso 0.434(3) 1 d D U P B 1
H36A H 0.056619 -0.131756 0.292954 0.157 Uiso 0.434(3) 1 calc R U P B 1
H36B H 0.086968 -0.068680 0.253624 0.157 Uiso 0.434(3) 1 calc R U P B 1
H36C H 0.139089 -0.114087 0.309842 0.157 Uiso 0.434(3) 1 calc R U P B 1
C31' C 0.2366(7) 0.1395(10) 0.3095(10) 0.054(6) Uiso 0.336(3) 1 d D U P B 2
H31C H 0.267671 0.106117 0.291402 0.065 Uiso 0.336(3) 1 calc R U P B 2
H31D H 0.251506 0.148185 0.358126 0.065 Uiso 0.336(3) 1 calc R U P B 2
C32' C 0.1565(5) 0.1334(6) 0.2804(5) 0.043(2) Uiso 0.336(3) 1 d D U P B 2
H32B H 0.147641 0.098472 0.242302 0.051 Uiso 0.336(3) 1 calc R U P B 2
C33' C 0.1155(5) 0.1116(5) 0.3312(5) 0.060(2) Uiso 0.336(3) 1 d D U P B 2
H33C H 0.065128 0.122298 0.313036 0.072 Uiso 0.336(3) 1 calc R U P B 2
H33D H 0.130926 0.141862 0.371472 0.072 Uiso 0.336(3) 1 calc R U P B 2
C34' C 0.1222(5) 0.0313(4) 0.3524(5) 0.042(2) Uiso 0.336(3) 1 d D U P B 2
H34C H 0.172723 0.018292 0.364951 0.051 Uiso 0.336(3) 1 calc R U P B 2
H34D H 0.101762 0.024623 0.392197 0.051 Uiso 0.336(3) 1 calc R U P B 2
C35' C 0.0851(9) -0.0200(7) 0.2968(7) 0.115(5) Uiso 0.336(3) 1 d D U P B 2
H35C H 0.109577 -0.021687 0.259221 0.138 Uiso 0.336(3) 1 calc R U P B 2
H35D H 0.035313 -0.005998 0.279878 0.138 Uiso 0.336(3) 1 calc R U P B 2
C36' C 0.0912(13) -0.0934(9) 0.3352(13) 0.152(7) Uiso 0.336(3) 1 d D U P B 2
H36D H 0.069048 -0.131761 0.304846 0.228 Uiso 0.336(3) 1 calc R U P B 2
H36E H 0.140971 -0.105032 0.352142 0.228 Uiso 0.336(3) 1 calc R U P B 2
H36F H 0.067419 -0.089493 0.372601 0.228 Uiso 0.336(3) 1 calc R U P B 2
C31" C 0.1058(6) 0.1648(7) 0.2583(7) 0.054(3) Uiso 0.230(3) 1 d D U P B 3
H31E H 0.080008 0.178847 0.293094 0.065 Uiso 0.230(3) 1 calc R U P B 3
H31F H 0.075878 0.148481 0.215565 0.065 Uiso 0.230(3) 1 calc R U P B 3
C32" C 0.1805(9) 0.1295(9) 0.2814(8) 0.060(5) Uiso 0.230(3) 1 d D U P B 3
H32C H 0.187936 0.094189 0.246546 0.073 Uiso 0.230(3) 1 calc R U P B 3
C33" C 0.2001(10) 0.0946(12) 0.3471(10) 0.134(7) Uiso 0.230(3) 1 d D U P B 3
H33E H 0.211432 0.133959 0.380448 0.161 Uiso 0.230(3) 1 calc R U P B 3
H33F H 0.244588 0.068143 0.347995 0.161 Uiso 0.230(3) 1 calc R U P B 3
C34" C 0.1489(11) 0.0402(9) 0.3738(9) 0.075(5) Uiso 0.230(3) 1 d D U P B 3
H34E H 0.172158 0.020115 0.417711 0.091 Uiso 0.230(3) 1 calc R U P B 3
H34F H 0.105148 0.065098 0.378338 0.091 Uiso 0.230(3) 1 calc R U P B 3
C35" C 0.1325(19) -0.0210(13) 0.3203(13) 0.161(10) Uiso 0.230(3) 1 d D U P B 3
H35E H 0.174509 -0.037950 0.304604 0.193 Uiso 0.230(3) 1 calc R U P B 3
H35F H 0.093772 -0.008909 0.282108 0.193 Uiso 0.230(3) 1 calc R U P B 3
C36" C 0.1095(19) -0.0738(15) 0.3729(16) 0.164(10) Uiso 0.230(3) 1 d D U P B 3
H36G H 0.095256 -0.120488 0.351634 0.247 Uiso 0.230(3) 1 calc R U P B 3
H36H H 0.149205 -0.080951 0.410762 0.247 Uiso 0.230(3) 1 calc R U P B 3
H36I H 0.069927 -0.052435 0.388673 0.247 Uiso 0.230(3) 1 calc R U P B 3
C40 C -0.1031(8) 0.4756(8) -0.0773(7) 0.082(3) Uiso 0.332(5) 1 d . U P C -1
H40A H -0.096727 0.427669 -0.095657 0.123 Uiso 0.332(5) 1 calc R U P C -1
H40B H -0.144516 0.474906 -0.057203 0.123 Uiso 0.332(5) 1 calc R U P C -1
H40C H -0.109919 0.511604 -0.113181 0.123 Uiso 0.332(5) 1 calc R U P C -1
C41 C -0.0403(4) 0.4944(5) -0.0261(4) 0.054(2) Uiso 0.332(5) 1 d G U P C -1
C42 C -0.0316(5) 0.5586(4) 0.0101(5) 0.079(4) Uiso 0.332(5) 1 d G U P C -1
H42A H -0.068043 0.593812 0.002862 0.094 Uiso 0.332(5) 1 calc R U P C -1
C43 C 0.0303(6) 0.5712(4) 0.0569(5) 0.070(3) Uiso 0.332(5) 1 d G U P C -1
H43A H 0.036245 0.615036 0.081626 0.084 Uiso 0.332(5) 1 calc R U P C -1
C44 C 0.0836(4) 0.5196(7) 0.0675(4) 0.079(4) Uiso 0.332(5) 1 d G U P C -1
H44A H 0.125925 0.528226 0.099463 0.094 Uiso 0.332(5) 1 calc R U P C -1
C45 C 0.0749(4) 0.4554(6) 0.0313(5) 0.087(3) Uiso 0.332(5) 1 d G U P C -1
H45A H 0.111318 0.420192 0.038537 0.104 Uiso 0.332(5) 1 calc R U P C -1
C46 C 0.0130(5) 0.4428(4) -0.0155(4) 0.060(3) Uiso 0.332(5) 1 d G U P C -1
H46A H 0.007031 0.398966 -0.040228 0.072 Uiso 0.332(5) 1 calc R U P C -1
C40' C -0.0609(15) 0.4422(15) -0.0806(14) 0.081(5) Uiso 0.168(5) 1 d . U P C -2
H40D H -0.107446 0.464125 -0.095945 0.122 Uiso 0.168(5) 1 calc R U P C -2
H40E H -0.035713 0.442085 -0.117170 0.122 Uiso 0.168(5) 1 calc R U P C -2
H40F H -0.066306 0.392428 -0.066070 0.122 Uiso 0.168(5) 1 calc R U P C -2
C41' C -0.0246(9) 0.4804(10) -0.0298(9) 0.063(4) Uiso 0.168(5) 1 d G U P C -2
C42' C 0.0421(10) 0.4516(7) -0.0059(9) 0.071(5) Uiso 0.168(5) 1 d G U P C -2
H42B H 0.054556 0.406464 -0.022407 0.085 Uiso 0.168(5) 1 calc R U P C -2
C43' C 0.0906(7) 0.4888(11) 0.0420(9) 0.065(4) Uiso 0.168(5) 1 d G U P C -2
H43B H 0.136193 0.469147 0.058250 0.078 Uiso 0.168(5) 1 calc R U P C -2
C44' C 0.0724(9) 0.5548(11) 0.0661(8) 0.073(5) Uiso 0.168(5) 1 d G U P C -2
H44B H 0.105576 0.580280 0.098814 0.088 Uiso 0.168(5) 1 calc R U P C -2
C45' C 0.0058(10) 0.5836(8) 0.0423(11) 0.077(4) Uiso 0.168(5) 1 d G U P C -2
H45B H -0.006678 0.628733 0.058721 0.092 Uiso 0.168(5) 1 calc R U P C -2
C46' C -0.0427(7) 0.5464(10) -0.0057(11) 0.067(5) Uiso 0.168(5) 1 d G U P C -2
H46B H -0.088316 0.566052 -0.021936 0.080 Uiso 0.168(5) 1 calc R U P C -2

loop_
_atom_site_aniso_label
_atom_site_aniso_U_11
_atom_site_aniso_U_22
_atom_site_aniso_U_33
_atom_site_aniso_U_23
_atom_site_aniso_U_13
_atom_site_aniso_U_12
Al1 0.0841(7) 0.0398(4) 0.0455(5) -0.0062(4) 0.0355(5) -0.0128(4)
C1 0.0587(17) 0.0486(15) 0.0374(13) 0.0058(12) 0.0173(12) 0.0155(13)
N1 0.0447(12) 0.0398(11) 0.0335(10) -0.0023(9) 0.0132(9) 0.0051(9)
C2 0.082(2) 0.0414(14) 0.0422(15) 0.0112(12) 0.0244(14) 0.0172(14)
C3 0.0654(18) 0.0391(14) 0.0441(14) 0.0015(12) 0.0235(13) 0.0076(13)
N3 0.0539(13) 0.0381(11) 0.0356(11) -0.0025(9) 0.0203(10) -0.0013(10)
C4 0.126(3) 0.0596(19) 0.0425(16) 0.0095(14) 0.0401(19) 0.025(2)
C5 0.128(3) 0.0390(15) 0.0576(19) 0.0020(14) 0.042(2) 0.0129(18)
C6 0.0498(15) 0.0383(13) 0.0342(12) 0.0007(10) 0.0146(11) 0.0040(12)
C7 0.0477(15) 0.0460(14) 0.0445(14) 0.0034(12) 0.0196(12) 0.0038(12)
C8 0.0597(17) 0.0457(15) 0.0586(17) 0.0040(13) 0.0292(14) 0.0130(14)
C9 0.081(2) 0.0447(15) 0.0514(17) -0.0055(13) 0.0274(16) 0.0063(16)
C10 0.070(2) 0.0500(16) 0.0508(17) -0.0102(13) 0.0147(15) -0.0038(15)
C11 0.0541(16) 0.0492(15) 0.0398(14) -0.0021(12) 0.0125(12) 0.0026(13)
C12 0.0453(16) 0.0553(17) 0.073(2) -0.0061(15) 0.0186(14) 0.0004(14)
C13 0.071(2) 0.100(3) 0.087(3) 0.012(2) -0.009(2) -0.013(2)
C14 0.073(2) 0.089(3) 0.133(4) 0.010(3) 0.041(2) -0.020(2)
C15 0.0484(17) 0.071(2) 0.066(2) -0.0110(16) 0.0038(15) 0.0048(15)
C16 0.083(3) 0.204(6) 0.117(4) 0.049(4) 0.000(3) 0.052(4)
C17 0.059(2) 0.104(3) 0.163(5) -0.007(3) 0.035(3) -0.010(2)
C18 0.064(3) 0.037(2) 0.040(2) -0.0011(16) 0.0243(18) -0.002(2)
C19 0.067(3) 0.0375(19) 0.043(2) -0.0016(16) 0.030(2) -0.005(2)
C20 0.082(4) 0.061(3) 0.049(3) -0.003(2) 0.039(3) -0.003(3)
C21 0.088(5) 0.069(3) 0.036(2) -0.0009(18) 0.025(2) 0.000(3)
C22 0.076(4) 0.056(2) 0.043(2) -0.0011(17) 0.015(2) 0.000(2)
C23 0.070(3) 0.045(2) 0.051(2) -0.0011(16) 0.028(2) -0.001(3)
C24 0.061(3) 0.060(3) 0.059(3) -0.005(2) 0.029(3) 0.004(3)
C25 0.092(5) 0.092(4) 0.113(5) -0.030(4) 0.030(4) 0.028(3)
C26 0.077(4) 0.121(5) 0.111(6) 0.015(4) 0.024(4) -0.034(3)
C27 0.066(3) 0.063(3) 0.052(3) 0.003(2) 0.018(2) -0.005(2)
C28 0.071(3) 0.081(3) 0.087(4) 0.004(3) 0.021(3) 0.012(3)
C29 0.085(4) 0.088(4) 0.131(5) -0.005(4) 0.041(4) -0.027(3)

_geom_special_details            
; 
 All esds (except the esd in the dihedral angle between two l.s. planes) 
 are estimated using the full covariance matrix.  The cell esds are taken 
 into account individually in the estimation of esds in distances, angles 
 and torsion angles; correlations between esds in cell parameters are only 
 used when they are defined by crystal symmetry.  An approximate (isotropic) 
 treatment of cell esds is used for estimating esds involving l.s. planes. 
;

loop_
_geom_bond_atom_site_label_1
_geom_bond_atom_site_label_2
_geom_bond_distance
_geom_bond_site_symmetry_2
_geom_bond_publ_flag
Al1 C32" 1.817(16) . ?
Al1 N3 1.880(2) . ?
Al1 N1 1.886(2) . ?
Al1 C31' 1.909(18) . ?
Al1 C32' 1.922(9) . ?
Al1 C32 1.933(6) . ?
Al1 C31 2.024(11) . ?
Al1 C31" 2.093(12) . ?
C1 N1 1.336(3) . ?
C1 C2 1.397(4) . ?
C1 C4 1.508(4) . ?
N1 C6 1.454(3) . ?
C2 C3 1.399(4) . ?
C3 N3 1.328(3) . ?
C3 C5 1.501(4) . ?
N3 C18 1.436(3) . ?
N3 C18' 1.504(10) . ?
C6 C11 1.398(4) . ?
C6 C7 1.405(4) . ?
C7 C8 1.391(4) . ?
C7 C12 1.514(4) . ?
C8 C9 1.367(4) . ?
C9 C10 1.367(4) . ?
C10 C11 1.394(4) . ?
C11 C15 1.520(4) . ?
C12 C14 1.525(5) . ?
C12 C13 1.529(5) . ?
C15 C17 1.508(5) . ?
C15 C16 1.513(6) . ?
C18 C19 1.3900 . ?
C18 C23 1.3900 . ?
C19 C20 1.3900 . ?
C19 C24 1.534(6) . ?
C20 C21 1.3900 . ?
C21 C22 1.3900 . ?
C22 C23 1.3900 . ?
C23 C27 1.543(5) . ?
C24 C26 1.525(6) . ?
C24 C25 1.534(7) . ?
C27 C28 1.527(6) . ?
C27 C29 1.547(7) . ?
C18' C19' 1.3900 . ?
C18' C23' 1.3900 . ?
C19' C20' 1.3900 . ?
C19' C24' 1.519(13) . ?
C20' C21' 1.3900 . ?
C21' C22' 1.3900 . ?
C22' C23' 1.3900 . ?
C23' C27' 1.520(13) . ?
C24' C25' 1.528(14) . ?
C24' C26' 1.541(14) . ?
C27' C29' 1.531(14) . ?
C27' C28' 1.542(14) . ?
C31 C32 1.566(10) . ?
C32 C33 1.536(9) . ?
C33 C34 1.557(12) . ?
C34 C35 1.547(12) . ?
C35 C36 1.546(12) . ?
C31' C32' 1.547(13) . ?
C32' C33' 1.498(10) . ?
C33' C34' 1.544(10) . ?
C34' C35' 1.538(12) . ?
C35' C36' 1.559(13) . ?
C31" C32" 1.572(15) . ?
C32" C33" 1.468(15) . ?
C33" C34" 1.592(14) . ?
C34" C35" 1.560(15) . ?
C35" C36" 1.587(15) . ?
C40 C41 1.472(15) . ?
C41 C42 1.3900 . ?
C41 C46 1.3900 . ?
C42 C43 1.3900 . ?
C43 C44 1.3900 . ?
C44 C45 1.3900 . ?
C45 C46 1.3900 . ?
C40' C41' 1.33(2) . ?
C41' C42' 1.3900 . ?
C41' C46' 1.3900 . ?
C42' C43' 1.3900 . ?
C43' C44' 1.3900 . ?
C44' C45' 1.3900 . ?
C45' C46' 1.3900 . ?

loop_
_geom_angle_atom_site_label_1
_geom_angle_atom_site_label_2
_geom_angle_atom_site_label_3
_geom_angle
_geom_angle_site_symmetry_1
_geom_angle_site_symmetry_3
_geom_angle_publ_flag
C32" Al1 N3 142.9(6) . . ?
C32" Al1 N1 118.8(6) . . ?
N3 Al1 N1 97.84(9) . . ?
N3 Al1 C31' 126.5(6) . . ?
N1 Al1 C31' 123.5(5) . . ?
N3 Al1 C32' 135.7(3) . . ?
N1 Al1 C32' 121.5(3) . . ?
C31' Al1 C32' 47.6(4) . . ?
N3 Al1 C32 120.2(2) . . ?
N1 Al1 C32 140.1(2) . . ?
N3 Al1 C31 125.2(3) . . ?
N1 Al1 C31 120.7(3) . . ?
C32 Al1 C31 46.5(3) . . ?
C32" Al1 C31" 46.7(5) . . ?
N3 Al1 C31" 116.1(4) . . ?
N1 Al1 C31" 112.8(4) . . ?
N1 C1 C2 122.7(2) . . ?
N1 C1 C4 120.3(2) . . ?
C2 C1 C4 116.9(2) . . ?
C1 N1 C6 119.4(2) . . ?
C1 N1 Al1 123.58(17) . . ?
C6 N1 Al1 116.85(15) . . ?
C1 C2 C3 128.3(2) . . ?
N3 C3 C2 122.5(2) . . ?
N3 C3 C5 120.6(2) . . ?
C2 C3 C5 116.9(2) . . ?
C3 N3 C18 118.8(3) . . ?
C3 N3 C18' 120.2(10) . . ?
C3 N3 Al1 124.21(17) . . ?
C18 N3 Al1 116.9(3) . . ?
C18' N3 Al1 114.2(10) . . ?
C11 C6 C7 121.5(2) . . ?
C11 C6 N1 119.7(2) . . ?
C7 C6 N1 118.8(2) . . ?
C8 C7 C6 117.4(3) . . ?
C8 C7 C12 119.8(2) . . ?
C6 C7 C12 122.7(2) . . ?
C9 C8 C7 122.0(3) . . ?
C8 C9 C10 119.6(3) . . ?
C9 C10 C11 121.8(3) . . ?
C10 C11 C6 117.6(3) . . ?
C10 C11 C15 120.2(3) . . ?
C6 C11 C15 122.1(2) . . ?
C7 C12 C14 111.7(3) . . ?
C7 C12 C13 111.6(3) . . ?
C14 C12 C13 109.0(3) . . ?
C17 C15 C16 110.8(4) . . ?
C17 C15 C11 113.0(3) . . ?
C16 C15 C11 111.5(3) . . ?
C19 C18 C23 120.0 . . ?
C19 C18 N3 122.0(2) . . ?
C23 C18 N3 117.8(2) . . ?
C18 C19 C20 120.0 . . ?
C18 C19 C24 122.5(2) . . ?
C20 C19 C24 117.5(2) . . ?
C21 C20 C19 120.0 . . ?
C20 C21 C22 120.0 . . ?
C23 C22 C21 120.0 . . ?
C22 C23 C18 120.0 . . ?
C22 C23 C27 117.4(3) . . ?
C18 C23 C27 122.6(3) . . ?
C26 C24 C19 111.7(5) . . ?
C26 C24 C25 109.8(4) . . ?
C19 C24 C25 110.6(5) . . ?
C28 C27 C23 113.7(5) . . ?
C28 C27 C29 109.4(5) . . ?
C23 C27 C29 111.1(5) . . ?
C19' C18' C23' 120.0 . . ?
C19' C18' N3 118.8(9) . . ?
C23' C18' N3 121.2(9) . . ?
C18' C19' C20' 120.0 . . ?
C18' C19' C24' 120.6(11) . . ?
C20' C19' C24' 119.4(11) . . ?
C21' C20' C19' 120.0 . . ?
C20' C21' C22' 120.0 . . ?
C23' C22' C21' 120.0 . . ?
C22' C23' C18' 120.0 . . ?
C22' C23' C27' 116.1(12) . . ?
C18' C23' C27' 123.4(12) . . ?
C19' C24' C25' 114.7(18) . . ?
C19' C24' C26' 113.8(15) . . ?
C25' C24' C26' 109.4(13) . . ?
C23' C27' C29' 112(2) . . ?
C23' C27' C28' 108.4(16) . . ?
C29' C27' C28' 108.6(13) . . ?
C32 C31 Al1 63.7(4) . . ?
C33 C32 C31 118.4(7) . . ?
C33 C32 Al1 137.0(6) . . ?
C31 C32 Al1 69.8(5) . . ?
C32 C33 C34 115.5(8) . . ?
C35 C34 C33 114.6(12) . . ?
C36 C35 C34 102.5(11) . . ?
C32' C31' Al1 66.6(7) . . ?
C33' C32' C31' 113.1(10) . . ?
C33' C32' Al1 137.4(8) . . ?
C31' C32' Al1 65.8(8) . . ?
C32' C33' C34' 115.4(8) . . ?
C35' C34' C33' 112.7(8) . . ?
C34' C35' C36' 100.9(13) . . ?
C32" C31" Al1 57.4(7) . . ?
C33" C32" C31" 120.0(14) . . ?
C33" C32" Al1 130.3(15) . . ?
C31" C32" Al1 75.9(7) . . ?
C32" C33" C34" 122.2(15) . . ?
C35" C34" C33" 105.4(14) . . ?
C34" C35" C36" 90.7(16) . . ?
C42 C41 C46 120.0 . . ?
C42 C41 C40 124.8(9) . . ?
C46 C41 C40 115.2(9) . . ?
C41 C42 C43 120.0 . . ?
C44 C43 C42 120.0 . . ?
C43 C44 C45 120.0 . . ?
C44 C45 C46 120.0 . . ?
C45 C46 C41 120.0 . . ?
C40' C41' C42' 111.9(18) . . ?
C40' C41' C46' 127.6(18) . . ?
C42' C41' C46' 120.0 . . ?
C41' C42' C43' 120.0 . . ?
C44' C43' C42' 120.0 . . ?
C43' C44' C45' 120.0 . . ?
C46' C45' C44' 120.0 . . ?
C45' C46' C41' 120.0 . . ?

_refine_diff_density_max         0.545
_refine_diff_density_min         -0.625
_refine_diff_density_rms         0.043

_shelx_res_file                  
; 
TITL MRC1877 in C2/c 
    MRC1877.res 
    created by SHELXL-2017/1 at 11:56:05 on 10-Sep-2018 
REM C2/c (#15 in standard setting) 
REM CB571 
CELL 0.71073  19.446792  18.478063  20.510512  90.0000 102.3461  90.0000 
ZERR    8.00   0.001169   0.000682   0.001283   0.0000   0.0067   0.0000 
LATT  7 
SYMM -x, y,-z+1/2 
SFAC C H N Al 
UNIT 308 456 16 8 
TEMP -100 
  
L.S. 6 
FMAP 2 
PLAN 10 
  
ACTA 
  
REM 'C35 H53 Al N2, 0.5(C7 H8)' 
REM C38.5 H57 N2 Al 
  
SADI N3   C18  N3   C18' 
SADI C19  C24  C23  C27  C19' C24' C23' C27' 
SADI C24  C25  C24  C26  C27  C28  C27  C29  = 
     C24' C25' C24' C26' C27' C28' C27' C29' 
SADI C25  C26  C28  C29  C25' C26' C28' C29' 
SIMU 0.02 0.02 1 C18 > C29' 
  
SADI C31  C32  C31' C32' C31" C32" 
SADI C32  C33  C32' C33' C32" C33" 
SADI C33  C34  C34  C35  C35  C36 
SADI C33' C34' C34' C35' C35' C36' 
SADI C33" C34" C34" C35" C35" C36" 
SUMP 1 0 1 2 1 3 1 4 
SIMU 0.02 0.02 1 C31 > C36" 
SIMU 0.02 0.02 3 C31  C31' C31" 
SIMU 0.02 0.02 2 C33  C33' C33" 
  
REM SAME C18 > C29 
REM SAME C31 > C36 
  
REM C40 toluene disordered over Ci 
SIMU 0.02 0.02 4.5 C40 > C46' 
  
WGHT    0.076300   11.476899 
FVAR       2.09564   0.43420   0.33629   0.22951   0.66373   0.79755 
AL1   4    0.198966    0.220046    0.255154    11.00000    0.08408    0.03979 = 
         0.04550   -0.00623    0.03548   -0.01278 
C1    1    0.213621    0.299053    0.139470    11.00000    0.05868    0.04862 = 
         0.03743    0.00585    0.01731    0.01549 
N1    3    0.211690    0.233956    0.167393    11.00000    0.04471    0.03978 = 
         0.03349   -0.00231    0.01316    0.00512 
C2    1    0.206592    0.363472    0.173087    11.00000    0.08223    0.04135 = 
         0.04222    0.01120    0.02440    0.01725 
AFIX  43 
H2    2    0.202662    0.406311    0.146941    11.00000   -1.20000 
AFIX   0 
C3    1    0.204601    0.372982    0.240321    11.00000    0.06541    0.03906 = 
         0.04410    0.00151    0.02355    0.00764 
N3    3    0.202749    0.317724    0.281311    11.00000    0.05385    0.03809 = 
         0.03556   -0.00247    0.02030   -0.00129 
C4    1    0.227539    0.305735    0.070147    11.00000    0.12570    0.05965 = 
         0.04251    0.00950    0.04015    0.02534 
AFIX 137 
H4A   2    0.277394    0.296123    0.071549    11.00000   -1.50000 
H4B   2    0.215744    0.354794    0.053258    11.00000   -1.50000 
H4C   2    0.198524    0.270630    0.040590    11.00000   -1.50000 
AFIX   0 
C5    1    0.206983    0.449406    0.265511    11.00000    0.12801    0.03902 = 
         0.05756    0.00205    0.04195    0.01290 
AFIX 137 
H5A   2    0.161400    0.462024    0.275539    11.00000   -1.50000 
H5B   2    0.217190    0.482306    0.231316    11.00000   -1.50000 
H5C   2    0.243914    0.453786    0.306125    11.00000   -1.50000 
AFIX   0 
C6    1    0.225703    0.169807    0.131325    11.00000    0.04976    0.03832 = 
         0.03422    0.00068    0.01459    0.00399 
C7    1    0.295697    0.146650    0.138023    11.00000    0.04771    0.04602 = 
         0.04445    0.00335    0.01955    0.00379 
C8    1    0.307383    0.084964    0.103093    11.00000    0.05965    0.04568 = 
         0.05855    0.00401    0.02925    0.01299 
AFIX  43 
H8    2    0.354287    0.068448    0.106552    11.00000   -1.20000 
AFIX   0 
C9    1    0.253406    0.047369    0.063923    11.00000    0.08060    0.04465 = 
         0.05144   -0.00545    0.02743    0.00631 
AFIX  43 
H9    2    0.262962    0.005709    0.040202    11.00000   -1.20000 
AFIX   0 
C10   1    0.185581    0.070094    0.059095    11.00000    0.06971    0.04996 = 
         0.05079   -0.01015    0.01471   -0.00379 
AFIX  43 
H10   2    0.148322    0.043365    0.032188    11.00000   -1.20000 
AFIX   0 
C11   1    0.169631    0.131415    0.092585    11.00000    0.05410    0.04921 = 
         0.03976   -0.00210    0.01251    0.00257 
C12   1    0.357288    0.185442    0.181703    11.00000    0.04530    0.05531 = 
         0.07335   -0.00608    0.01862    0.00042 
AFIX  13 
H12   2    0.338524    0.227633    0.203005    11.00000   -1.20000 
AFIX   0 
C13   1    0.396925    0.136277    0.237155    11.00000    0.07146    0.09965 = 
         0.08711    0.01161   -0.00864   -0.01278 
AFIX 137 
H13A  2    0.364111    0.117467    0.263245    11.00000   -1.50000 
H13B  2    0.434145    0.164008    0.266388    11.00000   -1.50000 
H13C  2    0.417921    0.095845    0.217370    11.00000   -1.50000 
AFIX   0 
C14   1    0.408734    0.214018    0.141209    11.00000    0.07301    0.08874 = 
         0.13294    0.01023    0.04134   -0.01992 
AFIX 137 
H14A  2    0.429746    0.173273    0.121871    11.00000   -1.50000 
H14B  2    0.445912    0.241849    0.170392    11.00000   -1.50000 
H14C  2    0.383609    0.245297    0.105337    11.00000   -1.50000 
AFIX   0 
C15   1    0.093567    0.155179    0.085702    11.00000    0.04840    0.07054 = 
         0.06565   -0.01100    0.00375    0.00480 
AFIX  13 
H15   2    0.092820    0.191634    0.121578    11.00000   -1.20000 
AFIX   0 
C16   1    0.065961    0.192553    0.019656    11.00000    0.08349    0.20430 = 
         0.11657    0.04937    0.00036    0.05213 
AFIX 137 
H16A  2    0.096211    0.233889    0.015245    11.00000   -1.50000 
H16B  2    0.017862    0.209573    0.017855    11.00000   -1.50000 
H16C  2    0.065928    0.158406   -0.016909    11.00000   -1.50000 
AFIX   0 
C17   1    0.045489    0.094157    0.096039    11.00000    0.05889    0.10415 = 
         0.16253   -0.00673    0.03547   -0.00983 
AFIX 137 
H17A  2    0.044949    0.057098    0.061753    11.00000   -1.50000 
H17B  2   -0.002272    0.112888    0.092785    11.00000   -1.50000 
H17C  2    0.062554    0.072840    0.140294    11.00000   -1.50000 
AFIX  66 
PART   1 
C18   1    0.207191    0.332199    0.350900    61.00000    0.06350    0.03658 = 
         0.04048   -0.00115    0.02432   -0.00166 
C19   1    0.147576    0.342252    0.377049    61.00000    0.06651    0.03750 = 
         0.04275   -0.00163    0.03022   -0.00542 
C20   1    0.154176    0.350903    0.445430    61.00000    0.08176    0.06121 = 
         0.04944   -0.00329    0.03871   -0.00261 
AFIX  43 
H20A  2    0.113432    0.357774    0.463301    61.00000   -1.20000 
AFIX  65 
C21   1    0.220392    0.349501    0.487661    61.00000    0.08753    0.06896 = 
         0.03638   -0.00090    0.02539   -0.00049 
AFIX  43 
H21A  2    0.224902    0.355414    0.534395    61.00000   -1.20000 
AFIX  65 
C22   1    0.280007    0.339449    0.461512    61.00000    0.07589    0.05635 = 
         0.04252   -0.00109    0.01513    0.00016 
AFIX  43 
H22A  2    0.325262    0.338490    0.490375    61.00000   -1.20000 
AFIX  65 
C23   1    0.273408    0.330797    0.393132    61.00000    0.06957    0.04507 = 
         0.05128   -0.00115    0.02802   -0.00074 
AFIX   0 
C24   1    0.073323    0.346659    0.332932    61.00000    0.06148    0.06022 = 
         0.05890   -0.00526    0.02912    0.00450 
AFIX  13 
H24A  2    0.077127    0.340287    0.285416    61.00000   -1.20000 
AFIX   0 
C25   1    0.040474    0.421003    0.339666    61.00000    0.09191    0.09209 = 
         0.11332   -0.02954    0.03023    0.02793 
AFIX  33 
H25A  2    0.071358    0.458973    0.328762    61.00000   -1.50000 
H25B  2   -0.005568    0.423983    0.308949    61.00000   -1.50000 
H25C  2    0.034642    0.427561    0.385588    61.00000   -1.50000 
AFIX   0 
C26   1    0.025547    0.287242    0.349829    61.00000    0.07665    0.12077 = 
         0.11099    0.01488    0.02369   -0.03359 
AFIX  33 
H26A  2   -0.021311    0.291717    0.320756    61.00000   -1.50000 
H26B  2    0.045454    0.239807    0.343058    61.00000   -1.50000 
H26C  2    0.021802    0.292025    0.396529    61.00000   -1.50000 
AFIX   0 
C27   1    0.341770    0.321054    0.367282    61.00000    0.06571    0.06340 = 
         0.05175    0.00335    0.01811   -0.00462 
AFIX  13 
H27A  2    0.328002    0.313355    0.317946    61.00000   -1.20000 
AFIX   0 
C28   1    0.385634    0.255868    0.397208    61.00000    0.07074    0.08099 = 
         0.08663    0.00445    0.02105    0.01160 
AFIX  33 
H28A  2    0.428057    0.252876    0.378756    61.00000   -1.50000 
H28B  2    0.399166    0.261308    0.445797    61.00000   -1.50000 
H28C  2    0.357834    0.211580    0.386278    61.00000   -1.50000 
AFIX   0 
C29   1    0.387765    0.390071    0.379391    61.00000    0.08480    0.08828 = 
         0.13070   -0.00460    0.04137   -0.02729 
AFIX  33 
H29A  2    0.359684    0.431966    0.360210    61.00000   -1.50000 
H29B  2    0.404674    0.397385    0.427476    61.00000   -1.50000 
H29C  2    0.428074    0.384584    0.358158    61.00000   -1.50000 
AFIX  66 
PART   2 
SAME C18 > C29 
C18'  1    0.220057    0.329159    0.355649   -61.00000    0.02985 
C19'  1    0.165165    0.337020    0.388767   -61.00000    0.06258 
C20'  1    0.179592    0.346515    0.457579   -61.00000    0.03838 
AFIX  43 
H20B  2    0.142076    0.351887    0.480213   -61.00000   -1.20000 
AFIX  65 
C21'  1    0.248912    0.348149    0.493272   -61.00000    0.05026 
AFIX  43 
H21B  2    0.258773    0.354638    0.540302   -61.00000   -1.20000 
AFIX  65 
C22'  1    0.303805    0.340289    0.460155   -61.00000    0.05830 
AFIX  43 
H22B  2    0.351182    0.341406    0.484551   -61.00000   -1.20000 
AFIX  65 
C23'  1    0.289379    0.330794    0.391344   -61.00000    0.02807 
AFIX   0 
C24'  1    0.089175    0.336064    0.350383   -61.00000    0.05399 
AFIX  13 
H24B  2    0.090417    0.319642    0.304192   -61.00000   -1.20000 
AFIX   0 
C25'  1    0.053099    0.409943    0.342676   -61.00000    0.08582 
AFIX  33 
H25D  2    0.004533    0.404558    0.317468   -61.00000   -1.50000 
H25E  2    0.052949    0.429938    0.386900   -61.00000   -1.50000 
H25F  2    0.078670    0.442732    0.318714   -61.00000   -1.50000 
AFIX   0 
C26'  1    0.042523    0.281180    0.377434   -61.00000    0.07461 
AFIX  33 
H26D  2   -0.005558    0.283424    0.350492   -61.00000   -1.50000 
H26E  2    0.061392    0.232299    0.375077   -61.00000   -1.50000 
H26F  2    0.042067    0.292915    0.423936   -61.00000   -1.50000 
AFIX   0 
C27'  1    0.352416    0.332867    0.358501   -61.00000    0.05704 
AFIX  13 
H27B  2    0.335391    0.334042    0.308927   -61.00000   -1.20000 
AFIX   0 
C28'  1    0.396170    0.263606    0.378157   -61.00000    0.08716 
AFIX  33 
H28D  2    0.437098    0.264055    0.357372   -61.00000   -1.50000 
H28E  2    0.412124    0.261670    0.426795   -61.00000   -1.50000 
H28F  2    0.367095    0.221076    0.362795   -61.00000   -1.50000 
AFIX   0 
C29'  1    0.399608    0.398622    0.380369   -61.00000    0.10217 
AFIX  33 
H29D  2    0.439398    0.397719    0.358037   -61.00000   -1.50000 
H29E  2    0.372384    0.443071    0.368242   -61.00000   -1.50000 
H29F  2    0.417250    0.397170    0.428826   -61.00000   -1.50000 
AFIX   0 
PART   1 
C31   1    0.247169    0.137285    0.311669    21.00000    0.03633 
AFIX  23 
H31A  2    0.261465    0.095012    0.288034    21.00000   -1.20000 
H31B  2    0.280321    0.149786    0.353889    21.00000   -1.20000 
AFIX   0 
C32   1    0.166693    0.147152    0.309268    21.00000    0.04476 
AFIX  13 
H32A  2    0.161422    0.170329    0.351986    21.00000   -1.20000 
AFIX   0 
C33   1    0.119066    0.080043    0.297571    21.00000    0.07507 
AFIX  23 
H33A  2    0.119384    0.060548    0.252677    21.00000   -1.20000 
H33B  2    0.070270    0.095335    0.297546    21.00000   -1.20000 
AFIX   0 
C34   1    0.139529    0.017957    0.349419    21.00000    0.12297 
AFIX  23 
H34A  2    0.181013   -0.007702    0.339965    21.00000   -1.20000 
H34B  2    0.153607    0.039594    0.394461    21.00000   -1.20000 
AFIX   0 
C35   1    0.080511   -0.037977    0.350104    21.00000    0.12381 
AFIX  23 
H35A  2    0.085949   -0.061077    0.394465    21.00000   -1.20000 
H35B  2    0.033395   -0.015292    0.337778    21.00000   -1.20000 
AFIX   0 
C36   1    0.091833   -0.093176    0.296749    21.00000    0.10483 
AFIX  33 
H36A  2    0.056619   -0.131756    0.292954    21.00000   -1.50000 
H36B  2    0.086968   -0.068680    0.253624    21.00000   -1.50000 
H36C  2    0.139089   -0.114087    0.309842    21.00000   -1.50000 
AFIX   0 
PART   2 
SAME C31 > C36 
C31'  1    0.236576    0.139486    0.309524    31.00000    0.05411 
AFIX  23 
H31C  2    0.267671    0.106117    0.291402    31.00000   -1.20000 
H31D  2    0.251506    0.148185    0.358126    31.00000   -1.20000 
AFIX   0 
C32'  1    0.156546    0.133438    0.280395    31.00000    0.04255 
AFIX  13 
H32B  2    0.147641    0.098472    0.242302    31.00000   -1.20000 
AFIX   0 
C33'  1    0.115462    0.111577    0.331187    31.00000    0.06018 
AFIX  23 
H33C  2    0.065128    0.122298    0.313036    31.00000   -1.20000 
H33D  2    0.130926    0.141862    0.371472    31.00000   -1.20000 
AFIX   0 
C34'  1    0.122228    0.031281    0.352363    31.00000    0.04214 
AFIX  23 
H34C  2    0.172723    0.018292    0.364951    31.00000   -1.20000 
H34D  2    0.101762    0.024623    0.392197    31.00000   -1.20000 
AFIX   0 
C35'  1    0.085065   -0.020006    0.296820    31.00000    0.11472 
AFIX  23 
H35C  2    0.109577   -0.021687    0.259221    31.00000   -1.20000 
H35D  2    0.035313   -0.005998    0.279878    31.00000   -1.20000 
AFIX   0 
C36'  1    0.091195   -0.093388    0.335163    31.00000    0.15186 
AFIX  33 
H36D  2    0.069048   -0.131761    0.304846    31.00000   -1.50000 
H36E  2    0.140971   -0.105032    0.352142    31.00000   -1.50000 
H36F  2    0.067419   -0.089493    0.372601    31.00000   -1.50000 
AFIX   0 
PART   3 
SAME C31 > C36 
C31"  1    0.105780    0.164835    0.258310    41.00000    0.05412 
AFIX  23 
H31E  2    0.080008    0.178847    0.293094    41.00000   -1.20000 
H31F  2    0.075878    0.148481    0.215565    41.00000   -1.20000 
AFIX   0 
C32"  1    0.180529    0.129463    0.281378    41.00000    0.06048 
AFIX  13 
H32C  2    0.187936    0.094189    0.246546    41.00000   -1.20000 
AFIX   0 
C33"  1    0.200146    0.094641    0.347082    41.00000    0.13418 
AFIX  23 
H33E  2    0.211432    0.133959    0.380448    41.00000   -1.20000 
H33F  2    0.244588    0.068143    0.347995    41.00000   -1.20000 
AFIX   0 
C34"  1    0.148946    0.040201    0.373761    41.00000    0.07545 
AFIX  23 
H34E  2    0.172158    0.020115    0.417711    41.00000   -1.20000 
H34F  2    0.105148    0.065098    0.378338    41.00000   -1.20000 
AFIX   0 
C35"  1    0.132545   -0.021025    0.320317    41.00000    0.16108 
AFIX  23 
H35E  2    0.174509   -0.037950    0.304604    41.00000   -1.20000 
H35F  2    0.093772   -0.008909    0.282108    41.00000   -1.20000 
AFIX   0 
C36"  1    0.109533   -0.073767    0.372871    41.00000    0.16447 
AFIX  33 
H36G  2    0.095256   -0.120488    0.351634    41.00000   -1.50000 
H36H  2    0.149205   -0.080951    0.410762    41.00000   -1.50000 
H36I  2    0.069927   -0.052435    0.388673    41.00000   -1.50000 
AFIX   0 
PART  -1 
C40   1   -0.103119    0.475570   -0.077315    50.50000    0.08213 
AFIX  33 
H40A  2   -0.096727    0.427669   -0.095657    50.50000   -1.50000 
H40B  2   -0.144516    0.474906   -0.057203    50.50000   -1.50000 
H40C  2   -0.109919    0.511604   -0.113181    50.50000   -1.50000 
AFIX  66 
C41   1   -0.040312    0.494394   -0.026088    50.50000    0.05438 
C42   1   -0.031634    0.558568    0.010104    50.50000    0.07872 
AFIX  43 
H42A  2   -0.068043    0.593812    0.002862    50.50000   -1.20000 
AFIX  65 
C43   1    0.030314    0.571176    0.056891    50.50000    0.07040 
AFIX  43 
H43A  2    0.036245    0.615036    0.081626    50.50000   -1.20000 
AFIX  65 
C44   1    0.083586    0.519609    0.067486    50.50000    0.07863 
AFIX  43 
H44A  2    0.125925    0.528226    0.099463    50.50000   -1.20000 
AFIX  65 
C45   1    0.074909    0.455435    0.031295    50.50000    0.08691 
AFIX  43 
H45A  2    0.111318    0.420192    0.038537    50.50000   -1.20000 
AFIX  65 
C46   1    0.012961    0.442826   -0.015492    50.50000    0.05982 
AFIX  43 
H46A  2    0.007031    0.398966   -0.040228    50.50000   -1.20000 
AFIX   0 
PART  -2 
C40'  1   -0.060892    0.442247   -0.080573   -50.50000    0.08106 
AFIX  33 
H40D  2   -0.107446    0.464125   -0.095945   -50.50000   -1.50000 
H40E  2   -0.035713    0.442085   -0.117170   -50.50000   -1.50000 
H40F  2   -0.066306    0.392428   -0.066070   -50.50000   -1.50000 
AFIX  66 
C41'  1   -0.024555    0.480364   -0.029755   -50.50000    0.06256 
C42'  1    0.042126    0.451583   -0.005939   -50.50000    0.07106 
AFIX  43 
H42B  2    0.054556    0.406464   -0.022407   -50.50000   -1.20000 
AFIX  65 
C43'  1    0.090620    0.488817    0.041973   -50.50000    0.06463 
AFIX  43 
H43B  2    0.136193    0.469147    0.058250   -50.50000   -1.20000 
AFIX  65 
C44'  1    0.072433    0.554833    0.066068   -50.50000    0.07292 
AFIX  43 
H44B  2    0.105576    0.580280    0.098814   -50.50000   -1.20000 
AFIX  65 
C45'  1    0.005752    0.583614    0.042253   -50.50000    0.07672 
AFIX  43 
H45B  2   -0.006678    0.628733    0.058721   -50.50000   -1.20000 
AFIX  65 
C46'  1   -0.042743    0.546381   -0.005659   -50.50000    0.06657 
AFIX  43 
H46B  2   -0.088316    0.566052   -0.021936   -50.50000   -1.20000 
PART   0 
  
AFIX   0 
HKLF 4 
  
  
  
  
REM  MRC1877 in C2/c 
REM R1 =  0.0752 for    4860 Fo > 4sig(Fo)  and  0.1114 for all    7244 data 
REM    428 parameters refined using    310 restraints 
  
END 
  
WGHT      0.0763     11.4824 
  
REM Highest difference peak  0.545,  deepest hole -0.625,  1-sigma level  0.043 
Q1    1   0.1585  0.2336  0.2307  11.00000  0.05    0.54 
Q2    1   0.2119  0.0730  0.3007  11.00000  0.05    0.37 
Q3    1   0.1553  0.0164  0.3023  11.00000  0.05    0.30 
Q4    1   0.1090  0.0209  0.3240  11.00000  0.05    0.29 
Q5    1   0.2026  0.4589  0.3134  11.00000  0.05    0.23 
Q6    1   0.1357  0.1580  0.2968  11.00000  0.05    0.22 
Q7    1   0.1783  0.4841  0.2334  11.00000  0.05    0.21 
Q8    1   0.2487  0.2596  0.0579  11.00000  0.05    0.21 
Q9    1   0.1804  0.3362  0.0390  11.00000  0.05    0.20 
Q10   1   0.1910  0.2322  0.1986  11.00000  0.05    0.20 
;
_shelx_res_checksum              88488
####################################################################### 
# 
# This file contains crystal structure data downloaded from the 
# Cambridge Structural Database (CSD) hosted by the Cambridge 
# Crystallographic Data Centre (CCDC).
# 
# Full information about CCDC data access policies and citation 
# guidelines are available at http://www.ccdc.cam.ac.uk/access/V1 
# 
# Audit and citation data items may have been added by the CCDC. 
# Please retain this information to preserve the provenance of 
# this file and to allow appropriate attribution of the data. 
# 
#######################################################################

data_2g
_database_code_depnum_ccdc_archive 'CCDC 1870242'
_audit_update_record             
;
2018-09-27 deposited with the CCDC.
2019-01-07 downloaded from the CCDC.
;
_audit_creation_date             2018-06-15
_audit_creation_method           
;
Olex2 1.2
(compiled May 18 2018 14:05:52 for OlexSys, GUI svn.r5506)
;
_shelx_SHELXL_version_number     2016/6
_chemical_name_common            ?
_chemical_name_systematic        ?
_chemical_formula_moiety         'C39 H53 Al N2 O'
_chemical_formula_sum            'C39 H53 Al N2 O'
_chemical_formula_weight         592.81
_chemical_melting_point          ?
_chemical_oxdiff_formula         'C39 H53 N2 O Al'
_chemical_oxdiff_usercomment     CB574
loop_
_atom_type_symbol
_atom_type_description
_atom_type_scat_dispersion_real
_atom_type_scat_dispersion_imag
_atom_type_scat_source
C C 0.0033 0.0016 'International Tables Vol C Tables 4.2.6.8 and 6.1.1.4'
H H 0.0000 0.0000 'International Tables Vol C Tables 4.2.6.8 and 6.1.1.4'
Al Al 0.0645 0.0514 'International Tables Vol C Tables 4.2.6.8 and 6.1.1.4'
N N 0.0061 0.0033 'International Tables Vol C Tables 4.2.6.8 and 6.1.1.4'
O O 0.0106 0.0060 'International Tables Vol C Tables 4.2.6.8 and 6.1.1.4'

_shelx_space_group_comment       
;
The symmetry employed for this shelxl refinement is uniquely defined
by the following loop, which should always be used as a source of
symmetry information in preference to the above space-group names.
They are only intended as comments.
;
_space_group_crystal_system      monoclinic
_space_group_IT_number           14
_space_group_name_H-M_alt        'P 1 21/n 1'
_space_group_name_Hall           '-P 2yn'
loop_
_space_group_symop_operation_xyz
'x, y, z'
'-x+1/2, y+1/2, -z+1/2'
'-x, -y, -z'
'x-1/2, -y-1/2, z-1/2'

_cell_length_a                   12.3296(4)
_cell_length_b                   16.8397(5)
_cell_length_c                   17.7035(6)
_cell_angle_alpha                90
_cell_angle_beta                 106.384(4)
_cell_angle_gamma                90
_cell_volume                     3526.5(2)
_cell_formula_units_Z            4
_cell_measurement_reflns_used    3439
_cell_measurement_temperature    173.00(14)
_cell_measurement_theta_max      27.2060
_cell_measurement_theta_min      3.5060
_shelx_estimated_absorpt_T_max   ?
_shelx_estimated_absorpt_T_min   ?
_exptl_absorpt_coefficient_mu    0.089
_exptl_absorpt_correction_T_max  0.984
_exptl_absorpt_correction_T_min  0.972
_exptl_absorpt_correction_type   analytical
_exptl_absorpt_process_details   
;
CrysAlisPro 1.171.38.43 (Rigaku Oxford Diffraction, 2015)
Analytical numeric absorption correction using a multifaceted crystal
			model based on expressions derived by R.C. Clark & J.S. Reid.
(Clark, R. C. & Reid, J. S. (1995). Acta Cryst. A51, 887-897)
Empirical absorption correction using spherical harmonics,
 implemented in SCALE3 ABSPACK scaling algorithm.
;
_exptl_absorpt_special_details   ?
_exptl_crystal_colour            red
_exptl_crystal_colour_modifier   ?
_exptl_crystal_colour_primary    red
_exptl_crystal_density_diffrn    1.117
_exptl_crystal_density_meas      ?
_exptl_crystal_density_method    ?
_exptl_crystal_description       block
_exptl_crystal_F_000             1288
loop_
_exptl_crystal_face_index_h
_exptl_crystal_face_index_k
_exptl_crystal_face_index_l
_exptl_crystal_face_perp_dist
-11 -18 2 0.2788
12 17 -2 0.1764
-10 19 3 0.1627
-11 19 6 0.1599
10 19 0 0.1774
0 15 18 0.1845
-14 8 16 0.1820
-15 1 18 0.2145
16 -1 -17 0.0987
-1 7 23 0.2181
1 -8 22 0.2159
15 7 -16 0.1218
-13 -8 19 0.2342
2 -18 15 0.1515
-1 18 -15 0.1984
-9 -17 15 0.2119
12 -17 -8 0.1146
-1 -23 -6 0.2205
14 -10 -16 0.0569
1 -17 -17 0.1566
-6 21 -5 0.1709

_exptl_crystal_size_max          0.609
_exptl_crystal_size_mid          0.359
_exptl_crystal_size_min          0.243
loop_
_exptl_oxdiff_crystal_face_indexfrac_h
_exptl_oxdiff_crystal_face_indexfrac_k
_exptl_oxdiff_crystal_face_indexfrac_l
_exptl_oxdiff_crystal_face_x
_exptl_oxdiff_crystal_face_y
_exptl_oxdiff_crystal_face_z
-10.9917 -17.9887 2.0009 -0.1553 -0.6383 -0.7436
11.9904 16.9876 -2.0011 0.1319 0.5927 0.7958
-9.9847 19.0145 3.0016 0.2181 0.8491 -0.4527
-10.9826 19.0184 6.0012 0.1099 0.8870 -0.4964
9.9936 18.9917 -0.0011 0.0987 0.7055 0.7011
0.0094 15.0187 17.9970 -0.5482 0.7949 0.1805
-13.9783 8.0300 15.9995 -0.3810 0.5709 -0.6903
-14.9781 1.0324 17.9991 -0.5296 0.3176 -0.7820
15.9774 -1.0324 -16.9994 0.4776 -0.3124 0.8453
-0.9895 7.0238 22.9960 -0.8284 0.5339 0.0974
1.0049 -7.9805 21.9954 -0.9848 -0.0889 0.1171
14.9804 6.9703 -15.9992 0.5415 0.0244 0.8410
-12.9817 -7.9695 18.9983 -0.6971 -0.0433 -0.7156
1.9994 -17.9891 14.9963 -0.8315 -0.5705 0.0797
-1.0004 17.9881 -14.9965 0.8195 0.5649 -0.0213
-8.9890 -16.9781 14.9982 -0.6883 -0.4692 -0.5568
11.9813 -17.0211 -8.0009 -0.0188 -0.8341 0.5573
-1.0058 -23.0068 -5.9994 -0.0123 -0.9805 -0.2293
13.9779 -10.0302 -15.9996 0.3580 -0.6510 0.6780
0.9895 -17.0189 -16.9974 0.4732 -0.8699 -0.1295
-5.9912 21.0030 -4.9975 0.5135 0.8208 -0.2459

_exptl_transmission_factor_max   ?
_exptl_transmission_factor_min   ?
_diffrn_reflns_av_R_equivalents  0.0219
_diffrn_reflns_av_unetI/netI     0.0503
_diffrn_reflns_Laue_measured_fraction_full 0.987
_diffrn_reflns_Laue_measured_fraction_max 0.816
_diffrn_reflns_limit_h_max       15
_diffrn_reflns_limit_h_min       -16
_diffrn_reflns_limit_k_max       19
_diffrn_reflns_limit_k_min       -22
_diffrn_reflns_limit_l_max       22
_diffrn_reflns_limit_l_min       -12
_diffrn_reflns_number            12698
_diffrn_reflns_point_group_measured_fraction_full 0.987
_diffrn_reflns_point_group_measured_fraction_max 0.816
_diffrn_reflns_theta_full        25.242
_diffrn_reflns_theta_max         28.182
_diffrn_reflns_theta_min         2.398
_diffrn_ambient_environment      N~2~
_diffrn_ambient_temperature      173.00(14)
_diffrn_detector                 'CCD plate'
_diffrn_detector_area_resol_mean 16.0382
_diffrn_detector_type            Eos
_diffrn_measured_fraction_theta_full 0.987
_diffrn_measured_fraction_theta_max 0.816
_diffrn_measurement_details      
;
List of Runs (angles in degrees, time in seconds):

  # Type    Start    End  Width  t~exp~   \w     \q     \k     \f   Frames
#--------------------------------------------------------------------------
  1  \w     -2.00  82.00   1.00    5.99    --   14.43  57.00   0.00   84
  2  \w    -49.00  37.00   1.00    5.99    --   14.43 -77.00-120.00   86
;
_diffrn_measurement_device       'four-circle diffractometer'
_diffrn_measurement_device_type  'Xcalibur, Eos'
_diffrn_measurement_method       '\w scans'
_diffrn_orient_matrix_type       
'CrysAlisPro convention (1999,Acta A55,543-557)'
_diffrn_orient_matrix_UB_11      -0.0119801000
_diffrn_orient_matrix_UB_12      0.0115009000
_diffrn_orient_matrix_UB_13      -0.0400533000
_diffrn_orient_matrix_UB_21      -0.0055298000
_diffrn_orient_matrix_UB_22      0.0400573000
_diffrn_orient_matrix_UB_23      0.0107457000
_diffrn_orient_matrix_UB_31      0.0584915000
_diffrn_orient_matrix_UB_32      0.0061366000
_diffrn_orient_matrix_UB_33      0.0048768000
_diffrn_radiation_monochromator  graphite
_diffrn_radiation_probe          x-ray
_diffrn_radiation_type           MoK\a
_diffrn_radiation_wavelength     0.71073
_diffrn_source                   'fine-focus sealed X-ray tube'
_diffrn_source_type              'Enhance (Mo) X-ray Source'
_reflns_Friedel_coverage         0.000
_reflns_Friedel_fraction_full    .
_reflns_Friedel_fraction_max     .
_reflns_number_gt                5230
_reflns_number_total             7084
_reflns_odcompleteness_completeness 98.79
_reflns_odcompleteness_iscentric 1
_reflns_odcompleteness_theta     24.97
_reflns_special_details          
;
 Reflections were merged by SHELXL according to the crystal
 class for the calculation of statistics and refinement.
 
 _reflns_Friedel_fraction is defined as the number of unique
 Friedel pairs measured divided by the number that would be
 possible theoretically, ignoring centric projections and
 systematic absences.
;
_reflns_threshold_expression     'I > 2\s(I)'
_computing_cell_refinement       'CrysAlisPro 1.171.38.43 (Rigaku OD, 2015)'
_computing_data_collection       'CrysAlisPro 1.171.38.43 (Rigaku OD, 2015)'
_computing_data_reduction        'CrysAlisPro 1.171.38.43 (Rigaku OD, 2015)'
_computing_molecular_graphics    'Olex2 (Dolomanov et al., 2009)'
_computing_publication_material  'Olex2 (Dolomanov et al., 2009)'
_computing_structure_refinement  'ShelXL (Sheldrick, 2015)'
_computing_structure_solution    'ShelXS (Sheldrick, 2008)'
_refine_diff_density_max         0.462
_refine_diff_density_min         -0.281
_refine_diff_density_rms         0.058
_refine_ls_extinction_coef       .
_refine_ls_extinction_method     none
_refine_ls_goodness_of_fit_ref   1.101
_refine_ls_hydrogen_treatment    constr
_refine_ls_matrix_type           full
_refine_ls_number_parameters     399
_refine_ls_number_reflns         7084
_refine_ls_number_restraints     0
_refine_ls_R_factor_all          0.0920
_refine_ls_R_factor_gt           0.0650
_refine_ls_restrained_S_all      1.101
_refine_ls_shift/su_max          0.001
_refine_ls_shift/su_mean         0.000
_refine_ls_structure_factor_coef Fsqd
_refine_ls_weighting_details     
'w=1/[\s^2^(Fo^2^)+(0.0547P)^2^+2.7110P] where P=(Fo^2^+2Fc^2^)/3'
_refine_ls_weighting_scheme      calc
_refine_ls_wR_factor_gt          0.1515
_refine_ls_wR_factor_ref         0.1647
_refine_special_details          ?
_olex2_refinement_description    
;
1. Fixed Uiso
 At 1.2 times of:
  All C(H) groups, All C(H,H) groups
 At 1.5 times of:
  All C(H,H,H) groups
2.a Ternary CH refined with riding coordinates:
 C11(H11), C20(H20), C8(H8), C31(H31), C23(H23)
2.b Secondary CH2 refined with riding coordinates:
 C30(H30A,H30B), C32(H32A,H32B)
2.c Aromatic/amide H refined with riding coordinates:
 C27(H27), C37(H37), C3(H3), C34(H34), C4(H4), C38(H38), C5(H5), C17(H17),
 C35(H35), C15(H15), C16(H16)
2.d Idealised Me refined as rotating group:
 C25(H25A,H25B,H25C), C29(H29A,H29B,H29C), C12(H12A,H12B,H12C), C39(H39A,H39B,
 H39C), C19(H19A,H19B,H19C), C21(H21A,H21B,H21C), C10(H10A,H10B,H10C), C9(H9A,
 H9B,H9C), C22(H22A,H22B,H22C), C7(H7A,H7B,H7C), C24(H24A,H24B,H24C)
;
_atom_sites_solution_hydrogens   geom
_atom_sites_solution_primary     direct
_atom_sites_solution_secondary   ?
loop_
_atom_site_label
_atom_site_type_symbol
_atom_site_fract_x
_atom_site_fract_y
_atom_site_fract_z
_atom_site_U_iso_or_equiv
_atom_site_adp_type
_atom_site_occupancy
_atom_site_site_symmetry_order
_atom_site_calc_flag
_atom_site_refinement_flags_posn
_atom_site_refinement_flags_adp
_atom_site_refinement_flags_occupancy
_atom_site_disorder_assembly
_atom_site_disorder_group
Al1 Al 0.96928(6) 0.64856(4) 0.18440(4) 0.02602(19) Uani 1 1 d . . . . .
N2 N 0.90622(16) 0.57848(12) 0.24272(11) 0.0263(4) Uani 1 1 d . . . . .
N1 N 1.11456(16) 0.60325(11) 0.20790(11) 0.0259(4) Uani 1 1 d . . . . .
C26 C 1.1432(2) 0.53559(14) 0.24719(13) 0.0271(5) Uani 1 1 d . . . . .
O1 O 0.80290(18) 1.06976(11) -0.04736(11) 0.0463(5) Uani 1 1 d . . . . .
C28 C 0.9568(2) 0.51180(15) 0.27544(13) 0.0297(6) Uani 1 1 d . . . . .
C2 C 1.2602(2) 0.70824(15) 0.23593(15) 0.0315(6) Uani 1 1 d . . . . .
C1 C 1.1981(2) 0.65027(14) 0.18409(14) 0.0285(5) Uani 1 1 d . . . . .
C30 C 0.9011(3) 0.70526(16) 0.08870(15) 0.0409(7) Uani 1 1 d . . . . .
H30A H 0.943124 0.707684 0.049974 0.049 Uiso 1 1 calc R . . . .
H30B H 0.820039 0.699640 0.066314 0.049 Uiso 1 1 calc R . . . .
C36 C 0.8208(2) 1.01247(16) 0.00999(15) 0.0362(6) Uani 1 1 d . . . . .
C6 C 1.2100(2) 0.64008(16) 0.10782(15) 0.0346(6) Uani 1 1 d . . . . .
C27 C 1.0661(2) 0.49061(14) 0.27403(14) 0.0294(6) Uani 1 1 d . . . . .
H27 H 1.090490 0.440382 0.293362 0.035 Uiso 1 1 calc R . . . .
C13 C 0.8062(2) 0.60828(15) 0.26123(14) 0.0300(6) Uani 1 1 d . . . . .
C11 C 1.2493(2) 0.72042(16) 0.31879(16) 0.0381(6) Uani 1 1 d . . . . .
H11 H 1.188643 0.685830 0.325260 0.046 Uiso 1 1 calc R . . . .
C20 C 0.9347(2) 0.66076(17) 0.39258(14) 0.0377(6) Uani 1 1 d . . . . .
H20 H 0.990910 0.631600 0.373877 0.045 Uiso 1 1 calc R . . . .
C25 C 1.2633(2) 0.50600(16) 0.26768(16) 0.0376(6) Uani 1 1 d . . . . .
H25A H 1.302203 0.531259 0.234261 0.056 Uiso 1 1 calc GR . . . .
H25B H 1.263338 0.449544 0.260171 0.056 Uiso 1 1 calc GR . . . .
H25C H 1.300820 0.518341 0.321679 0.056 Uiso 1 1 calc GR . . . .
C8 C 1.1420(3) 0.57897(17) 0.05062(16) 0.0450(7) Uani 1 1 d . . . . .
H8 H 1.077873 0.563111 0.069657 0.054 Uiso 1 1 calc R . . . .
C31 C 0.9433(2) 0.76025(16) 0.16415(16) 0.0398(7) Uani 1 1 d . . . . .
H31 H 1.014001 0.786767 0.164003 0.048 Uiso 1 1 calc R . . . .
C37 C 0.9031(3) 1.01629(17) 0.08171(17) 0.0451(7) Uani 1 1 d . . . . .
H37 H 0.951794 1.059582 0.093885 0.054 Uiso 1 1 calc R . . . .
C14 C 0.6996(2) 0.60092(17) 0.20633(15) 0.0378(6) Uani 1 1 d . . . . .
C18 C 0.8209(2) 0.65099(17) 0.33169(14) 0.0360(6) Uani 1 1 d . . . . .
C3 C 1.3362(2) 0.75442(17) 0.21014(17) 0.0404(7) Uani 1 1 d . . . . .
H3 H 1.377365 0.793560 0.243055 0.048 Uiso 1 1 calc R . . . .
C32 C 0.8604(3) 0.81962(18) 0.17811(18) 0.0468(7) Uani 1 1 d . . . . .
H32A H 0.887872 0.839978 0.231367 0.056 Uiso 1 1 calc R . . . .
H32B H 0.788676 0.793466 0.173157 0.056 Uiso 1 1 calc R . . . .
C34 C 0.7610(3) 0.88701(17) 0.04903(17) 0.0429(7) Uani 1 1 d . . . . .
H34 H 0.712167 0.843814 0.036849 0.052 Uiso 1 1 calc R . . . .
C33 C 0.8424(3) 0.88842(16) 0.12040(16) 0.0408(7) Uani 1 1 d . . . . .
C4 C 1.3517(2) 0.74335(19) 0.13666(18) 0.0481(8) Uani 1 1 d . . . . .
H4 H 1.404566 0.773851 0.121119 0.058 Uiso 1 1 calc R . . . .
C38 C 0.9121(3) 0.95424(18) 0.13547(17) 0.0494(8) Uani 1 1 d . . . . .
H38 H 0.967373 0.957378 0.183551 0.059 Uiso 1 1 calc R . . . .
C23 C 0.6812(2) 0.55436(18) 0.13021(16) 0.0432(7) Uani 1 1 d . . . . .
H23 H 0.755024 0.547565 0.120401 0.052 Uiso 1 1 calc R . . . .
C5 C 1.2892(2) 0.68721(18) 0.08634(17) 0.0428(7) Uani 1 1 d . . . . .
H5 H 1.300035 0.680623 0.036835 0.051 Uiso 1 1 calc R . . . .
C17 C 0.7266(3) 0.6866(2) 0.34552(17) 0.0525(8) Uani 1 1 d . . . . .
H17 H 0.734806 0.715292 0.391671 0.063 Uiso 1 1 calc R . . . .
C29 C 0.8978(3) 0.45715(18) 0.31856(18) 0.0469(7) Uani 1 1 d . . . . .
H29A H 0.926329 0.466216 0.374198 0.070 Uiso 1 1 calc GR . . . .
H29B H 0.911604 0.402986 0.307063 0.070 Uiso 1 1 calc GR . . . .
H29C H 0.818022 0.467422 0.301902 0.070 Uiso 1 1 calc GR . . . .
C35 C 0.7494(2) 0.94753(17) -0.00505(16) 0.0414(7) Uani 1 1 d . . . . .
H35 H 0.692588 0.944636 -0.052426 0.050 Uiso 1 1 calc R . . . .
C15 C 0.6080(3) 0.6368(2) 0.22434(18) 0.0564(9) Uani 1 1 d . . . . .
H15 H 0.536109 0.631302 0.189570 0.068 Uiso 1 1 calc R . . . .
C12 C 1.3587(3) 0.6969(2) 0.38065(16) 0.0489(8) Uani 1 1 d . . . . .
H12A H 1.377149 0.642891 0.372160 0.073 Uiso 1 1 calc GR . . . .
H12B H 1.348514 0.701960 0.432250 0.073 Uiso 1 1 calc GR . . . .
H12C H 1.418901 0.731145 0.376372 0.073 Uiso 1 1 calc GR . . . .
C39 C 0.8831(3) 1.13264(18) -0.0359(2) 0.0527(8) Uani 1 1 d . . . . .
H39A H 0.864899 1.166470 -0.081372 0.079 Uiso 1 1 calc GR . . . .
H39B H 0.957394 1.110912 -0.028144 0.079 Uiso 1 1 calc GR . . . .
H39C H 0.880985 1.162943 0.009621 0.079 Uiso 1 1 calc GR . . . .
C16 C 0.6213(3) 0.6802(2) 0.29243(19) 0.0634(10) Uani 1 1 d . . . . .
H16 H 0.559431 0.705067 0.302384 0.076 Uiso 1 1 calc R . . . .
C19 C 0.9712(3) 0.7469(2) 0.4028(2) 0.0635(10) Uani 1 1 d . . . . .
H19A H 0.976021 0.767734 0.353374 0.095 Uiso 1 1 calc GR . . . .
H19B H 1.043864 0.750634 0.441011 0.095 Uiso 1 1 calc GR . . . .
H19C H 0.916937 0.777000 0.420539 0.095 Uiso 1 1 calc GR . . . .
C21 C 0.9328(3) 0.6248(2) 0.47166(17) 0.0576(9) Uani 1 1 d . . . . .
H21A H 0.876613 0.651358 0.490562 0.086 Uiso 1 1 calc GR . . . .
H21B H 1.005604 0.631231 0.509082 0.086 Uiso 1 1 calc GR . . . .
H21C H 0.914824 0.569318 0.464907 0.086 Uiso 1 1 calc GR . . . .
C10 C 1.2188(3) 0.80601(19) 0.3330(2) 0.0600(9) Uani 1 1 d . . . . .
H10A H 1.277745 0.840930 0.327593 0.090 Uiso 1 1 calc GR . . . .
H10B H 1.210663 0.810691 0.385161 0.090 Uiso 1 1 calc GR . . . .
H10C H 1.148993 0.820168 0.295186 0.090 Uiso 1 1 calc GR . . . .
C9 C 1.0944(3) 0.6114(2) -0.03273(18) 0.0648(10) Uani 1 1 d . . . . .
H9A H 1.054360 0.659931 -0.030916 0.097 Uiso 1 1 calc GR . . . .
H9B H 1.043629 0.573180 -0.064341 0.097 Uiso 1 1 calc GR . . . .
H9C H 1.155271 0.621471 -0.055327 0.097 Uiso 1 1 calc GR . . . .
C22 C 0.6047(3) 0.5988(2) 0.05988(18) 0.0617(10) Uani 1 1 d . . . . .
H22A H 0.529493 0.601579 0.065344 0.092 Uiso 1 1 calc GR . . . .
H22B H 0.603239 0.571207 0.012165 0.092 Uiso 1 1 calc GR . . . .
H22C H 0.633275 0.651585 0.057978 0.092 Uiso 1 1 calc GR . . . .
C7 C 1.2119(4) 0.5051(2) 0.0487(2) 0.0862(14) Uani 1 1 d . . . . .
H7A H 1.275427 0.518888 0.030152 0.129 Uiso 1 1 calc GR . . . .
H7B H 1.166091 0.466583 0.014053 0.129 Uiso 1 1 calc GR . . . .
H7C H 1.238212 0.483291 0.100793 0.129 Uiso 1 1 calc GR . . . .
C24 C 0.6338(4) 0.4721(2) 0.1367(2) 0.0822(13) Uani 1 1 d . . . . .
H24A H 0.684632 0.443675 0.179123 0.123 Uiso 1 1 calc GR . . . .
H24B H 0.625207 0.443796 0.088298 0.123 Uiso 1 1 calc GR . . . .
H24C H 0.561497 0.476998 0.146718 0.123 Uiso 1 1 calc GR . . . .

loop_
_atom_site_aniso_label
_atom_site_aniso_U_11
_atom_site_aniso_U_22
_atom_site_aniso_U_33
_atom_site_aniso_U_23
_atom_site_aniso_U_13
_atom_site_aniso_U_12
Al1 0.0314(4) 0.0245(4) 0.0228(4) 0.0054(3) 0.0087(3) 0.0047(3)
N2 0.0286(11) 0.0290(11) 0.0216(10) 0.0034(8) 0.0073(8) 0.0017(9)
N1 0.0291(11) 0.0246(10) 0.0239(10) 0.0023(8) 0.0073(8) 0.0011(9)
C26 0.0367(14) 0.0225(12) 0.0213(11) -0.0019(10) 0.0067(10) 0.0048(11)
O1 0.0555(13) 0.0386(11) 0.0406(11) 0.0099(9) 0.0067(9) 0.0025(10)
C28 0.0382(14) 0.0282(13) 0.0226(12) 0.0030(10) 0.0084(11) -0.0013(11)
C2 0.0278(13) 0.0318(14) 0.0332(14) 0.0060(11) 0.0058(11) 0.0047(11)
C1 0.0268(13) 0.0267(12) 0.0334(13) 0.0075(11) 0.0109(10) 0.0060(11)
C30 0.0540(18) 0.0416(16) 0.0274(13) 0.0074(12) 0.0119(12) 0.0119(14)
C36 0.0417(16) 0.0306(14) 0.0346(14) 0.0030(12) 0.0082(12) 0.0111(12)
C6 0.0367(14) 0.0358(14) 0.0330(13) 0.0074(12) 0.0127(11) 0.0093(12)
C27 0.0370(14) 0.0205(12) 0.0294(13) 0.0052(10) 0.0073(11) 0.0064(11)
C13 0.0309(14) 0.0351(14) 0.0254(12) 0.0085(11) 0.0101(10) 0.0035(11)
C11 0.0385(15) 0.0366(15) 0.0386(15) -0.0058(12) 0.0100(12) -0.0084(13)
C20 0.0426(16) 0.0465(17) 0.0261(13) -0.0025(12) 0.0130(12) 0.0016(13)
C25 0.0398(16) 0.0344(15) 0.0386(15) 0.0057(12) 0.0111(12) 0.0124(12)
C8 0.061(2) 0.0446(17) 0.0368(15) -0.0039(13) 0.0251(14) -0.0033(15)
C31 0.0477(17) 0.0324(15) 0.0411(15) 0.0095(12) 0.0153(13) 0.0082(13)
C37 0.0488(18) 0.0341(15) 0.0463(17) -0.0020(13) 0.0034(14) 0.0021(14)
C14 0.0328(14) 0.0476(17) 0.0314(14) 0.0095(12) 0.0067(11) 0.0025(13)
C18 0.0374(15) 0.0455(16) 0.0281(13) 0.0060(12) 0.0141(11) 0.0092(13)
C3 0.0320(15) 0.0410(16) 0.0439(16) 0.0096(13) 0.0038(12) -0.0051(13)
C32 0.0541(19) 0.0431(17) 0.0477(17) 0.0066(14) 0.0218(14) 0.0109(15)
C34 0.0473(17) 0.0312(15) 0.0498(17) 0.0007(13) 0.0128(14) 0.0057(13)
C33 0.0505(17) 0.0314(15) 0.0427(16) 0.0026(12) 0.0167(14) 0.0165(14)
C4 0.0355(16) 0.0569(19) 0.0523(18) 0.0231(16) 0.0133(14) -0.0022(15)
C38 0.0552(19) 0.0456(18) 0.0375(16) 0.0034(14) -0.0027(14) 0.0145(16)
C23 0.0346(15) 0.0550(19) 0.0359(15) 0.0030(13) 0.0032(12) -0.0009(14)
C5 0.0423(16) 0.0524(18) 0.0388(15) 0.0131(14) 0.0196(13) 0.0051(14)
C17 0.0495(18) 0.076(2) 0.0363(16) 0.0003(15) 0.0199(14) 0.0166(17)
C29 0.0511(18) 0.0415(17) 0.0529(18) 0.0196(14) 0.0226(15) 0.0029(14)
C35 0.0424(16) 0.0379(16) 0.0367(15) -0.0003(13) -0.0005(12) 0.0045(13)
C15 0.0336(16) 0.091(3) 0.0433(17) 0.0105(17) 0.0087(13) 0.0113(17)
C12 0.0530(19) 0.057(2) 0.0333(15) -0.0033(14) 0.0064(13) 0.0006(16)
C39 0.062(2) 0.0389(17) 0.062(2) 0.0095(15) 0.0259(17) 0.0045(15)
C16 0.0452(19) 0.101(3) 0.0489(19) 0.0062(19) 0.0207(16) 0.0302(19)
C19 0.078(3) 0.054(2) 0.0504(19) -0.0010(16) 0.0048(18) -0.0061(19)
C21 0.056(2) 0.080(2) 0.0339(16) 0.0131(16) 0.0087(14) -0.0017(18)
C10 0.061(2) 0.048(2) 0.072(2) -0.0139(17) 0.0199(18) 0.0048(17)
C9 0.074(2) 0.070(2) 0.0436(18) -0.0046(17) 0.0057(17) 0.002(2)
C22 0.050(2) 0.087(3) 0.0376(17) 0.0028(17) -0.0033(14) 0.0117(19)
C7 0.146(4) 0.053(2) 0.053(2) -0.0075(18) 0.017(2) 0.030(3)
C24 0.100(3) 0.072(3) 0.065(2) 0.001(2) 0.007(2) -0.027(2)

_geom_special_details            
;
 All esds (except the esd in the dihedral angle between two l.s. planes)
 are estimated using the full covariance matrix.  The cell esds are taken
 into account individually in the estimation of esds in distances, angles
 and torsion angles; correlations between esds in cell parameters are only
 used when they are defined by crystal symmetry.  An approximate (isotropic)
 treatment of cell esds is used for estimating esds involving l.s. planes.
;
loop_
_geom_bond_atom_site_label_1
_geom_bond_atom_site_label_2
_geom_bond_distance
_geom_bond_site_symmetry_2
_geom_bond_publ_flag
Al1 N2 1.875(2) . ?
Al1 N1 1.882(2) . ?
Al1 C30 1.920(3) . ?
Al1 C31 1.924(3) . ?
N2 C28 1.335(3) . ?
N2 C13 1.452(3) . ?
N1 C26 1.330(3) . ?
N1 C1 1.453(3) . ?
C26 C27 1.399(3) . ?
C26 C25 1.506(3) . ?
O1 C36 1.372(3) . ?
O1 C39 1.423(4) . ?
C28 C27 1.401(3) . ?
C28 C29 1.507(3) . ?
C2 C1 1.409(4) . ?
C2 C11 1.524(4) . ?
C2 C3 1.390(4) . ?
C1 C6 1.409(3) . ?
C30 C31 1.588(4) . ?
C36 C37 1.386(4) . ?
C36 C35 1.382(4) . ?
C6 C8 1.519(4) . ?
C6 C5 1.392(4) . ?
C13 C14 1.402(4) . ?
C13 C18 1.407(4) . ?
C11 C12 1.530(4) . ?
C11 C10 1.528(4) . ?
C20 C18 1.518(4) . ?
C20 C19 1.515(4) . ?
C20 C21 1.532(4) . ?
C8 C9 1.527(4) . ?
C8 C7 1.518(5) . ?
C31 C32 1.499(4) . ?
C37 C38 1.397(4) . ?
C14 C23 1.520(4) . ?
C14 C15 1.395(4) . ?
C18 C17 1.390(4) . ?
C3 C4 1.380(4) . ?
C32 C33 1.519(4) . ?
C34 C33 1.375(4) . ?
C34 C35 1.378(4) . ?
C33 C38 1.381(4) . ?
C4 C5 1.377(4) . ?
C23 C22 1.529(4) . ?
C23 C24 1.520(5) . ?
C17 C16 1.375(4) . ?
C15 C16 1.379(5) . ?

loop_
_geom_angle_atom_site_label_1
_geom_angle_atom_site_label_2
_geom_angle_atom_site_label_3
_geom_angle
_geom_angle_site_symmetry_1
_geom_angle_site_symmetry_3
_geom_angle_publ_flag
N2 Al1 N1 98.03(9) . . ?
N2 Al1 C30 130.73(12) . . ?
N2 Al1 C31 130.14(11) . . ?
N1 Al1 C30 123.31(11) . . ?
N1 Al1 C31 122.36(11) . . ?
C30 Al1 C31 48.78(12) . . ?
C28 N2 Al1 123.58(17) . . ?
C28 N2 C13 121.0(2) . . ?
C13 N2 Al1 114.66(15) . . ?
C26 N1 Al1 123.95(17) . . ?
C26 N1 C1 120.9(2) . . ?
C1 N1 Al1 115.05(15) . . ?
N1 C26 C27 122.4(2) . . ?
N1 C26 C25 120.5(2) . . ?
C27 C26 C25 117.0(2) . . ?
C36 O1 C39 117.2(2) . . ?
N2 C28 C27 122.7(2) . . ?
N2 C28 C29 120.0(2) . . ?
C27 C28 C29 117.2(2) . . ?
C1 C2 C11 122.7(2) . . ?
C3 C2 C1 117.8(2) . . ?
C3 C2 C11 119.4(2) . . ?
C2 C1 N1 119.2(2) . . ?
C6 C1 N1 119.0(2) . . ?
C6 C1 C2 121.6(2) . . ?
C31 C30 Al1 65.76(13) . . ?
O1 C36 C37 124.7(3) . . ?
O1 C36 C35 116.9(2) . . ?
C35 C36 C37 118.4(3) . . ?
C1 C6 C8 122.3(2) . . ?
C5 C6 C1 117.6(3) . . ?
C5 C6 C8 120.1(2) . . ?
C26 C27 C28 128.1(2) . . ?
C14 C13 N2 120.2(2) . . ?
C14 C13 C18 121.4(2) . . ?
C18 C13 N2 118.2(2) . . ?
C2 C11 C12 110.8(2) . . ?
C2 C11 C10 112.2(2) . . ?
C10 C11 C12 109.5(2) . . ?
C18 C20 C21 110.9(2) . . ?
C19 C20 C18 111.9(2) . . ?
C19 C20 C21 110.5(2) . . ?
C6 C8 C9 113.0(3) . . ?
C7 C8 C6 111.1(3) . . ?
C7 C8 C9 109.7(3) . . ?
C30 C31 Al1 65.46(14) . . ?
C32 C31 Al1 134.9(2) . . ?
C32 C31 C30 116.8(2) . . ?
C36 C37 C38 119.1(3) . . ?
C13 C14 C23 122.5(2) . . ?
C15 C14 C13 117.7(3) . . ?
C15 C14 C23 119.9(2) . . ?
C13 C18 C20 123.2(2) . . ?
C17 C18 C13 118.2(3) . . ?
C17 C18 C20 118.7(2) . . ?
C4 C3 C2 121.3(3) . . ?
C31 C32 C33 112.0(2) . . ?
C33 C34 C35 122.1(3) . . ?
C34 C33 C32 122.4(3) . . ?
C34 C33 C38 116.4(3) . . ?
C38 C33 C32 121.1(3) . . ?
C5 C4 C3 120.1(3) . . ?
C33 C38 C37 122.9(3) . . ?
C14 C23 C22 111.9(3) . . ?
C14 C23 C24 111.6(3) . . ?
C24 C23 C22 110.2(3) . . ?
C4 C5 C6 121.5(3) . . ?
C16 C17 C18 121.4(3) . . ?
C34 C35 C36 121.0(3) . . ?
C16 C15 C14 121.6(3) . . ?
C17 C16 C15 119.7(3) . . ?

_iucr_refine_instructions_details 
;
TITL MRC1870 in P21/n #14
    mrc1870.res
    created by SHELXL-2016/6 at 12:04:35 on 15-Jun-2018
REM reset to P21/n #14
CELL 0.71073 12.329625 16.839696 17.703518 90 106.3839 90
ZERR 4 0.000438 0.000467 0.000561 0 0.0036 0
LATT 1
SYMM 0.5-X,0.5+Y,0.5-Z
SFAC C H Al N O
UNIT 156 212 4 8 4

L.S. 4 0 0
PLAN  20
BOND
fmap 2 53
acta
REM <olex2.extras>
REM <HklSrc "%./MRC1870.hkl">
REM </olex2.extras>

WGHT    0.054700    2.711000
FVAR       3.59697
AL1   3    0.969278    0.648565    0.184405    11.00000    0.03141    0.02451 =
         0.02282    0.00540    0.00875    0.00473
N2    4    0.906224    0.578482    0.242716    11.00000    0.02857    0.02897 =
         0.02159    0.00345    0.00726    0.00166
N1    4    1.114560    0.603252    0.207898    11.00000    0.02907    0.02457 =
         0.02390    0.00229    0.00725    0.00108
C26   1    1.143186    0.535589    0.247190    11.00000    0.03666    0.02255 =
         0.02129   -0.00187    0.00670    0.00477
O1    5    0.802899    1.069760   -0.047357    11.00000    0.05554    0.03858 =
         0.04063    0.00994    0.00671    0.00253
C28   1    0.956785    0.511799    0.275444    11.00000    0.03823    0.02819 =
         0.02259    0.00304    0.00835   -0.00132
C2    1    1.260240    0.708244    0.235933    11.00000    0.02777    0.03177 =
         0.03325    0.00600    0.00583    0.00474
C1    1    1.198117    0.650269    0.184094    11.00000    0.02684    0.02667 =
         0.03337    0.00752    0.01087    0.00599
C30   1    0.901074    0.705263    0.088697    11.00000    0.05405    0.04163 =
         0.02743    0.00741    0.01193    0.01194
AFIX  23
H30A  2    0.943124    0.707684    0.049974    11.00000   -1.20000
H30B  2    0.820039    0.699640    0.066314    11.00000   -1.20000
AFIX   0
C36   1    0.820806    1.012468    0.009986    11.00000    0.04168    0.03060 =
         0.03459    0.00304    0.00817    0.01106
C6    1    1.209969    0.640084    0.107823    11.00000    0.03669    0.03579 =
         0.03298    0.00744    0.01271    0.00925
C27   1    1.066123    0.490614    0.274035    11.00000    0.03701    0.02048 =
         0.02940    0.00525    0.00733    0.00637
AFIX  43
H27   2    1.090490    0.440382    0.293362    11.00000   -1.20000
AFIX   0
C13   1    0.806216    0.608283    0.261231    11.00000    0.03093    0.03508 =
         0.02536    0.00854    0.01013    0.00353
C11   1    1.249318    0.720420    0.318790    11.00000    0.03848    0.03660 =
         0.03861   -0.00578    0.01001   -0.00844
AFIX  13
H11   2    1.188643    0.685830    0.325260    11.00000   -1.20000
AFIX   0
C20   1    0.934713    0.660762    0.392584    11.00000    0.04263    0.04646 =
         0.02615   -0.00250    0.01295    0.00162
AFIX  13
H20   2    0.990910    0.631600    0.373877    11.00000   -1.20000
AFIX   0
C25   1    1.263276    0.506000    0.267684    11.00000    0.03985    0.03438 =
         0.03861    0.00570    0.01112    0.01244
AFIX 137
H25A  2    1.302203    0.531259    0.234261    11.00000   -1.50000
H25B  2    1.263338    0.449544    0.260171    11.00000   -1.50000
H25C  2    1.300820    0.518341    0.321679    11.00000   -1.50000
AFIX   0
C8    1    1.142004    0.578969    0.050623    11.00000    0.06058    0.04458 =
         0.03678   -0.00392    0.02509   -0.00326
AFIX  13
H8    2    1.077873    0.563111    0.069657    11.00000   -1.20000
AFIX   0
C31   1    0.943309    0.760246    0.164147    11.00000    0.04767    0.03239 =
         0.04108    0.00951    0.01526    0.00820
AFIX  13
H31   2    1.014001    0.786767    0.164003    11.00000   -1.20000
AFIX   0
C37   1    0.903140    1.016288    0.081707    11.00000    0.04884    0.03412 =
         0.04627   -0.00201    0.00341    0.00212
AFIX  43
H37   2    0.951794    1.059582    0.093885    11.00000   -1.20000
AFIX   0
C14   1    0.699649    0.600925    0.206333    11.00000    0.03280    0.04764 =
         0.03141    0.00946    0.00669    0.00245
C18   1    0.820885    0.650990    0.331687    11.00000    0.03740    0.04547 =
         0.02809    0.00599    0.01407    0.00917
C3    1    1.336191    0.754417    0.210138    11.00000    0.03203    0.04102 =
         0.04388    0.00956    0.00382   -0.00512
AFIX  43
H3    2    1.377365    0.793560    0.243055    11.00000   -1.20000
AFIX   0
C32   1    0.860442    0.819623    0.178111    11.00000    0.05412    0.04312 =
         0.04772    0.00663    0.02178    0.01086
AFIX  23
H32A  2    0.887872    0.839978    0.231367    11.00000   -1.20000
H32B  2    0.788676    0.793466    0.173157    11.00000   -1.20000
AFIX   0
C34   1    0.761001    0.887010    0.049028    11.00000    0.04730    0.03122 =
         0.04976    0.00069    0.01278    0.00567
AFIX  43
H34   2    0.712167    0.843814    0.036849    11.00000   -1.20000
AFIX   0
C33   1    0.842436    0.888417    0.120401    11.00000    0.05054    0.03137 =
         0.04273    0.00261    0.01669    0.01646
C4    1    1.351740    0.743348    0.136661    11.00000    0.03555    0.05692 =
         0.05231    0.02312    0.01329   -0.00220
AFIX  43
H4    2    1.404566    0.773851    0.121119    11.00000   -1.20000
AFIX   0
C38   1    0.912072    0.954237    0.135467    11.00000    0.05525    0.04565 =
         0.03749    0.00336   -0.00272    0.01446
AFIX  43
H38   2    0.967373    0.957378    0.183551    11.00000   -1.20000
AFIX   0
C23   1    0.681225    0.554359    0.130215    11.00000    0.03461    0.05497 =
         0.03585    0.00305    0.00322   -0.00094
AFIX  13
H23   2    0.755024    0.547565    0.120401    11.00000   -1.20000
AFIX   0
C5    1    1.289153    0.687212    0.086345    11.00000    0.04233    0.05238 =
         0.03879    0.01307    0.01960    0.00507
AFIX  43
H5    2    1.300035    0.680623    0.036835    11.00000   -1.20000
AFIX   0
C17   1    0.726560    0.686572    0.345521    11.00000    0.04947    0.07649 =
         0.03634    0.00032    0.01993    0.01661
AFIX  43
H17   2    0.734806    0.715292    0.391671    11.00000   -1.20000
AFIX   0
C29   1    0.897836    0.457146    0.318565    11.00000    0.05108    0.04153 =
         0.05295    0.01957    0.02261    0.00289
AFIX 137
H29A  2    0.926329    0.466216    0.374198    11.00000   -1.50000
H29B  2    0.911604    0.402986    0.307063    11.00000   -1.50000
H29C  2    0.818022    0.467422    0.301902    11.00000   -1.50000
AFIX   0
C35   1    0.749389    0.947533   -0.005052    11.00000    0.04238    0.03794 =
         0.03667   -0.00029   -0.00048    0.00446
AFIX  43
H35   2    0.692588    0.944636   -0.052426    11.00000   -1.20000
AFIX   0
C15   1    0.607979    0.636797    0.224335    11.00000    0.03357    0.09113 =
         0.04330    0.01047    0.00875    0.01134
AFIX  43
H15   2    0.536109    0.631302    0.189570    11.00000   -1.20000
AFIX   0
C12   1    1.358652    0.696915    0.380654    11.00000    0.05296    0.05677 =
         0.03328   -0.00326    0.00637    0.00062
AFIX 137
H12A  2    1.377149    0.642891    0.372160    11.00000   -1.50000
H12B  2    1.348514    0.701960    0.432250    11.00000   -1.50000
H12C  2    1.418901    0.731145    0.376372    11.00000   -1.50000
AFIX   0
C39   1    0.883070    1.132640   -0.035879    11.00000    0.06203    0.03887 =
         0.06244    0.00951    0.02589    0.00449
AFIX 137
H39A  2    0.864899    1.166470   -0.081372    11.00000   -1.50000
H39B  2    0.957394    1.110912   -0.028144    11.00000   -1.50000
H39C  2    0.880985    1.162943    0.009621    11.00000   -1.50000
AFIX   0
C16   1    0.621343    0.680207    0.292430    11.00000    0.04524    0.10062 =
         0.04887    0.00617    0.02072    0.03020
AFIX  43
H16   2    0.559431    0.705067    0.302384    11.00000   -1.20000
AFIX   0
C19   1    0.971227    0.746921    0.402814    11.00000    0.07799    0.05387 =
         0.05037   -0.00099    0.00476   -0.00607
AFIX 137
H19A  2    0.976021    0.767734    0.353374    11.00000   -1.50000
H19B  2    1.043864    0.750634    0.441011    11.00000   -1.50000
H19C  2    0.916937    0.777000    0.420539    11.00000   -1.50000
AFIX   0
C21   1    0.932756    0.624813    0.471662    11.00000    0.05590    0.08040 =
         0.03394    0.01309    0.00871   -0.00168
AFIX 137
H21A  2    0.876613    0.651358    0.490562    11.00000   -1.50000
H21B  2    1.005604    0.631231    0.509082    11.00000   -1.50000
H21C  2    0.914824    0.569318    0.464907    11.00000   -1.50000
AFIX   0
C10   1    1.218848    0.806007    0.333004    11.00000    0.06077    0.04841 =
         0.07171   -0.01390    0.01990    0.00478
AFIX 137
H10A  2    1.277745    0.840930    0.327593    11.00000   -1.50000
H10B  2    1.210663    0.810691    0.385161    11.00000   -1.50000
H10C  2    1.148993    0.820168    0.295186    11.00000   -1.50000
AFIX   0
C9    1    1.094397    0.611398   -0.032727    11.00000    0.07395    0.07024 =
         0.04363   -0.00461    0.00566    0.00249
AFIX 137
H9A   2    1.054360    0.659931   -0.030916    11.00000   -1.50000
H9B   2    1.043629    0.573180   -0.064341    11.00000   -1.50000
H9C   2    1.155271    0.621471   -0.055327    11.00000   -1.50000
AFIX   0
C22   1    0.604685    0.598820    0.059880    11.00000    0.05039    0.08740 =
         0.03756    0.00276   -0.00332    0.01170
AFIX 137
H22A  2    0.529493    0.601579    0.065344    11.00000   -1.50000
H22B  2    0.603239    0.571207    0.012165    11.00000   -1.50000
H22C  2    0.633275    0.651585    0.057978    11.00000   -1.50000
AFIX   0
C7    1    1.211853    0.505149    0.048731    11.00000    0.14634    0.05269 =
         0.05307   -0.00747    0.01728    0.02960
AFIX 137
H7A   2    1.275427    0.518888    0.030152    11.00000   -1.50000
H7B   2    1.166091    0.466583    0.014053    11.00000   -1.50000
H7C   2    1.238212    0.483291    0.100793    11.00000   -1.50000
AFIX   0
C24   1    0.633769    0.472133    0.136684    11.00000    0.10014    0.07214 =
         0.06460    0.00135    0.00741   -0.02745
AFIX 137
H24A  2    0.684632    0.443675    0.179123    11.00000   -1.50000
H24B  2    0.625207    0.443796    0.088298    11.00000   -1.50000
H24C  2    0.561497    0.476998    0.146718    11.00000   -1.50000
AFIX   0
HKLF 4


REM  MRC1870 in P21/n #14
REM R1 =  0.0650 for    5230 Fo > 4sig(Fo)  and  0.0920 for all    7084 data
REM    399 parameters refined using      0 restraints

END  
     
WGHT      0.0547      2.7110 

REM Highest difference peak  0.462,  deepest hole -0.281,  1-sigma level  0.058
Q1    1   0.9509  0.8359  0.1809  11.00000  0.05    0.46
Q2    1   0.9129  0.8991  0.1190  11.00000  0.05    0.42
Q3    1   0.8789  0.7449  0.1730  11.00000  0.05    0.32
Q4    1   0.8338  0.8853  0.0591  11.00000  0.05    0.26
Q5    1   0.8943  0.9969  0.0355  11.00000  0.05    0.21
Q6    1   1.0120  0.6280 -0.0233  11.00000  0.05    0.20
Q7    1   0.5363  0.6162  0.0585  11.00000  0.05    0.19
Q8    1   0.6392  0.6182  0.0062  11.00000  0.05    0.19
Q9    1   0.9462  0.4171  0.3581  11.00000  0.05    0.19
Q10   1   1.0644  0.7425  0.4366  11.00000  0.05    0.19
Q11   1   1.0600  0.6206  0.1820  11.00000  0.05    0.19
Q12   1   1.0122  0.6013  0.5051  11.00000  0.05    0.19
Q13   1   0.9236  0.6569  0.1191  11.00000  0.05    0.19
Q14   1   0.8406  0.7362  0.0451  11.00000  0.05    0.19
Q15   1   1.1792  0.5379  0.0579  11.00000  0.05    0.18
Q16   1   0.7387  0.9987  0.0053  11.00000  0.05    0.18
Q17   1   0.9637  0.9606  0.0963  11.00000  0.05    0.18
Q18   1   0.9632  0.7450  0.0513  11.00000  0.05    0.17
Q19   1   0.9283  0.6565  0.0826  11.00000  0.05    0.17
Q20   1   0.9351  0.6160  0.2278  11.00000  0.05    0.17

  REM The information below was added by Olex2.
  REM
  REM R1 = 0.0650 for 5230 Fo > 4sig(Fo) and 0.0920 for all 12998 data
  REM n/a parameters refined using n/a restraints
  REM Highest difference peak 0.46, deepest hole -0.28
  REM Mean Shift 0, Max Shift 0.001.

  REM +++ Tabular Listing of Refinement Information +++
  REM R1_all = 0.0920
  REM R1_gt = 0.0650
  REM wR_ref = 0.1647
  REM GOOF = 1.101
  REM Shift_max = 0.001
  REM Shift_mean = 0
  REM Reflections_all = 12998
  REM Reflections_gt = 5230
  REM Parameters = n/a
  REM Hole = -0.28
  REM Peak = 0.46
  REM Flack = n/a

  
;
_olex2_submission_special_instructions 'No special instructions were received'
_oxdiff_exptl_absorpt_empirical_details 
;
Empirical correction (ABSPACK) includes:
- Absorption correction using spherical harmonics
- Frame scaling
;
_oxdiff_exptl_absorpt_empirical_full_max 1.127
_oxdiff_exptl_absorpt_empirical_full_min 0.848
####################################################################### 
# 
# This file contains crystal structure data downloaded from the 
# Cambridge Structural Database (CSD) hosted by the Cambridge 
# Crystallographic Data Centre (CCDC).
# 
# Full information about CCDC data access policies and citation 
# guidelines are available at http://www.ccdc.cam.ac.uk/access/V1 
# 
# Audit and citation data items may have been added by the CCDC. 
# Please retain this information to preserve the provenance of 
# this file and to allow appropriate attribution of the data. 
# 
#######################################################################

data_2b
_database_code_depnum_ccdc_archive 'CCDC 1870241'
_audit_update_record             
;
2018-09-27 deposited with the CCDC.
2019-01-07 downloaded from the CCDC.
;
# start Validation Reply Form
_vrf_PLAT369_2b                  
;
PROBLEM: Long   C(sp2)-C(sp2) Bond  C30      - C31      .       1.58 Ang.
RESPONSE: This is a structural feature of our molecule, which sees the elongation of a C=C double bond upon coordination to a metal.
;
# Added during the CSD deposition process: Thursday 27 September 2018 02:03 PM
# end Validation Reply Form

_audit_creation_date             2018-09-27
_audit_creation_method           
;
Olex2 1.2
(compiled May 18 2018 14:05:52 for OlexSys, GUI svn.r5506)
;
_shelx_SHELXL_version_number     2016/6
_chemical_name_common            ?
_chemical_name_systematic        ?
_chemical_formula_moiety         'C31 H45 Al N2'
_chemical_formula_sum            'C31 H45 Al N2'
_chemical_formula_weight         472.67
_chemical_melting_point          ?
_chemical_oxdiff_formula         'C31 H45 Al N2 '
_chemical_oxdiff_usercomment     CB551
loop_
_atom_type_symbol
_atom_type_description
_atom_type_scat_dispersion_real
_atom_type_scat_dispersion_imag
_atom_type_scat_source
C C 0.0033 0.0016 'International Tables Vol C Tables 4.2.6.8 and 6.1.1.4'
H H 0.0000 0.0000 'International Tables Vol C Tables 4.2.6.8 and 6.1.1.4'
Al Al 0.0645 0.0514 'International Tables Vol C Tables 4.2.6.8 and 6.1.1.4'
N N 0.0061 0.0033 'International Tables Vol C Tables 4.2.6.8 and 6.1.1.4'

_shelx_space_group_comment       
;
The symmetry employed for this shelxl refinement is uniquely defined
by the following loop, which should always be used as a source of
symmetry information in preference to the above space-group names.
They are only intended as comments.
;
_space_group_crystal_system      monoclinic
_space_group_IT_number           14
_space_group_name_H-M_alt        'P 1 21/n 1'
_space_group_name_Hall           '-P 2yn'
loop_
_space_group_symop_operation_xyz
'x, y, z'
'-x+1/2, y+1/2, -z+1/2'
'-x, -y, -z'
'x-1/2, -y-1/2, z-1/2'

_cell_length_a                   12.3658(5)
_cell_length_b                   17.1209(6)
_cell_length_c                   14.0230(5)
_cell_angle_alpha                90
_cell_angle_beta                 104.507(4)
_cell_angle_gamma                90
_cell_volume                     2874.20(18)
_cell_formula_units_Z            4
_cell_measurement_reflns_used    2817
_cell_measurement_temperature    172.95(10)
_cell_measurement_theta_max      27.9020
_cell_measurement_theta_min      2.8260
_shelx_estimated_absorpt_T_max   ?
_shelx_estimated_absorpt_T_min   ?
_exptl_absorpt_coefficient_mu    0.091
_exptl_absorpt_correction_T_max  0.965
_exptl_absorpt_correction_T_min  0.918
_exptl_absorpt_correction_type   analytical
_exptl_absorpt_process_details   
;
CrysAlisPro 1.171.38.46 (Rigaku Oxford Diffraction, 2015)
Analytical numeric absorption correction using a multifaceted crystal
			model based on expressions derived by R.C. Clark & J.S. Reid.
(Clark, R. C. & Reid, J. S. (1995). Acta Cryst. A51, 887-897)
Empirical absorption correction using spherical harmonics,
 implemented in SCALE3 ABSPACK scaling algorithm.
;
_exptl_absorpt_special_details   ?
_exptl_crystal_colour            orange
_exptl_crystal_colour_primary    orange
_exptl_crystal_density_diffrn    1.092
_exptl_crystal_density_meas      ?
_exptl_crystal_density_method    ?
_exptl_crystal_description       block
_exptl_crystal_F_000             1032
loop_
_exptl_crystal_face_index_h
_exptl_crystal_face_index_k
_exptl_crystal_face_index_l
_exptl_crystal_face_perp_dist
0 -11 -17 0.2657
16 -10 -2 0.3918
-13 14 10 0.1970
-16 9 1 0.1920
-2 24 -1 0.0901
1 -24 3 0.1201
5 17 -13 0.2324
5 -23 -4 0.2069
-3 20 -9 0.1597
7 -22 -1 0.2092
-3 -2 -18 0.2800
-1 -15 -15 0.2399
-1 -23 -5 0.1715
10 20 -5 0.2468
1 -11 17 0.1805
1 19 11 0.0957
11 16 4 0.2652
14 14 1 0.3083
17 -3 -10 0.4631
0 22 8 0.0617
8 22 0 0.1602

_exptl_crystal_size_max          0.754
_exptl_crystal_size_mid          0.473
_exptl_crystal_size_min          0.235
loop_
_exptl_oxdiff_crystal_face_indexfrac_h
_exptl_oxdiff_crystal_face_indexfrac_k
_exptl_oxdiff_crystal_face_indexfrac_l
_exptl_oxdiff_crystal_face_x
_exptl_oxdiff_crystal_face_y
_exptl_oxdiff_crystal_face_z
-0.0111 -10.9891 -16.9852 0.6210 -0.0224 -0.7806
15.9910 -9.9936 -2.0046 -0.7471 0.0343 -0.6859
-12.9871 13.9891 9.9965 0.3007 -0.0321 0.9530
-15.9918 8.9945 1.0055 0.7840 -0.0238 0.6314
-1.9925 23.9843 -0.9968 0.1163 -0.7945 0.6017
0.9937 -23.9847 2.9954 -0.1363 0.8564 -0.5175
4.9977 16.9912 -12.9888 0.1914 -0.9472 -0.0979
4.9896 -22.9840 -3.9996 -0.0931 0.5985 -0.7999
-2.9971 19.9887 -8.9894 0.4592 -0.8285 0.2869
6.9907 -21.9854 -1.0030 -0.3054 0.6021 -0.7328
-3.0079 -1.9947 -17.9826 0.8035 -0.2989 -0.5200
-1.0111 -14.9868 -14.9869 0.6048 0.1734 -0.7937
-1.0090 -22.9836 -4.9965 0.2535 0.6709 -0.6867
10.0007 19.9873 -4.9978 -0.3577 -0.9434 0.0970
1.0041 -10.9963 16.9834 -0.6515 0.7429 0.2212
1.0105 18.9850 10.9908 -0.4650 -0.3992 0.7704
11.0033 15.9880 3.9934 -0.7287 -0.6186 0.2473
14.0003 13.9899 0.9949 -0.7744 -0.6683 0.0365
16.9892 -2.9966 -9.9972 -0.5185 -0.3997 -0.7808
0.0103 21.9836 7.9941 -0.3084 -0.5526 0.7768
8.0042 21.9850 -0.0015 -0.4355 -0.8636 0.3443

_exptl_transmission_factor_max   ?
_exptl_transmission_factor_min   ?
_diffrn_reflns_av_R_equivalents  0.0242
_diffrn_reflns_av_unetI/netI     0.0456
_diffrn_reflns_Laue_measured_fraction_full 0.992
_diffrn_reflns_Laue_measured_fraction_max 0.820
_diffrn_reflns_limit_h_max       16
_diffrn_reflns_limit_h_min       -15
_diffrn_reflns_limit_k_max       21
_diffrn_reflns_limit_k_min       -22
_diffrn_reflns_limit_l_max       18
_diffrn_reflns_limit_l_min       -11
_diffrn_reflns_number            10315
_diffrn_reflns_point_group_measured_fraction_full 0.992
_diffrn_reflns_point_group_measured_fraction_max 0.820
_diffrn_reflns_theta_full        25.242
_diffrn_reflns_theta_max         28.163
_diffrn_reflns_theta_min         2.535
_diffrn_ambient_environment      N~2~
_diffrn_ambient_temperature      172.95(10)
_diffrn_detector                 'CCD plate'
_diffrn_detector_area_resol_mean 16.0382
_diffrn_detector_type            Eos
_diffrn_measured_fraction_theta_full 0.992
_diffrn_measured_fraction_theta_max 0.820
_diffrn_measurement_details      
;
List of Runs (angles in degrees, time in seconds):

  # Type    Start    End  Width  t~exp~   \w     \q     \k     \f   Frames
#--------------------------------------------------------------------------
  1  \w    -35.00  53.00   1.00    2.65    --  -13.33  19.00 120.00   88
  2  \w    -40.00  42.00   1.00    2.65    --  -13.33  19.00-120.00   82
;
_diffrn_measurement_device       'four-circle diffractometer'
_diffrn_measurement_device_type  'Xcalibur, Eos'
_diffrn_measurement_method       '\w scans'
_diffrn_orient_matrix_type       
'CrysAlisPro convention (1999,Acta A55,543-557)'
_diffrn_orient_matrix_UB_11      -0.0518165000
_diffrn_orient_matrix_UB_12      -0.0009475000
_diffrn_orient_matrix_UB_13      -0.0359118000
_diffrn_orient_matrix_UB_21      -0.0159013000
_diffrn_orient_matrix_UB_22      -0.0334914000
_diffrn_orient_matrix_UB_23      0.0229956000
_diffrn_orient_matrix_UB_31      -0.0238839000
_diffrn_orient_matrix_UB_32      0.0243599000
_diffrn_orient_matrix_UB_33      0.0302116000
_diffrn_radiation_monochromator  graphite
_diffrn_radiation_probe          x-ray
_diffrn_radiation_type           MoK\a
_diffrn_radiation_wavelength     0.71073
_diffrn_source                   'fine-focus sealed X-ray tube'
_diffrn_source_type              'Enhance (Mo) X-ray Source'
_reflns_Friedel_coverage         0.000
_reflns_Friedel_fraction_full    .
_reflns_Friedel_fraction_max     .
_reflns_number_gt                4461
_reflns_number_total             5791
_reflns_odcompleteness_completeness 99.11
_reflns_odcompleteness_iscentric 1
_reflns_odcompleteness_theta     24.97
_reflns_special_details          
;
 Reflections were merged by SHELXL according to the crystal
 class for the calculation of statistics and refinement.
 
 _reflns_Friedel_fraction is defined as the number of unique
 Friedel pairs measured divided by the number that would be
 possible theoretically, ignoring centric projections and
 systematic absences.
;
_reflns_threshold_expression     'I > 2\s(I)'
_computing_cell_refinement       'CrysAlisPro 1.171.38.46 (Rigaku OD, 2015)'
_computing_data_collection       'CrysAlisPro 1.171.38.46 (Rigaku OD, 2015)'
_computing_data_reduction        'CrysAlisPro 1.171.38.46 (Rigaku OD, 2015)'
_computing_molecular_graphics    'Olex2 (Dolomanov et al., 2009)'
_computing_publication_material  'Olex2 (Dolomanov et al., 2009)'
_computing_structure_refinement  'ShelXL (Sheldrick, 2015)'
_computing_structure_solution    'ShelXS (Sheldrick, 2008)'
_refine_diff_density_max         0.223
_refine_diff_density_min         -0.274
_refine_diff_density_rms         0.050
_refine_ls_extinction_coef       .
_refine_ls_extinction_method     none
_refine_ls_goodness_of_fit_ref   1.056
_refine_ls_hydrogen_treatment    constr
_refine_ls_matrix_type           full
_refine_ls_number_parameters     317
_refine_ls_number_reflns         5791
_refine_ls_number_restraints     0
_refine_ls_R_factor_all          0.0645
_refine_ls_R_factor_gt           0.0465
_refine_ls_restrained_S_all      1.056
_refine_ls_shift/su_max          0.001
_refine_ls_shift/su_mean         0.000
_refine_ls_structure_factor_coef Fsqd
_refine_ls_weighting_details     
'w=1/[\s^2^(Fo^2^)+(0.0564P)^2^+0.6637P] where P=(Fo^2^+2Fc^2^)/3'
_refine_ls_weighting_scheme      calc
_refine_ls_wR_factor_gt          0.1147
_refine_ls_wR_factor_ref         0.1255
_refine_special_details          ?
_olex2_refinement_description    
;
1. Fixed Uiso
 At 1.2 times of:
  All C(H) groups, All C(H,H) groups
 At 1.5 times of:
  All C(H,H,H) groups
2.a Ternary CH refined with riding coordinates:
 C25(H25), C13(H13), C28(H28), C16(H16)
2.b Secondary CH2 refined with riding coordinates:
 C30(H30A,H30B), C31(H31A,H31B)
2.c Aromatic/amide H refined with riding coordinates:
 C3(H3), C10(H10), C20(H20), C22(H22), C9(H9), C8(H8), C21(H21)
2.d Idealised Me refined as rotating group:
 C5(H5A,H5B,H5C), C1(H1A,H1B,H1C), C29(H29A,H29B,H29C), C15(H15A,H15B,H15C),
 C17(H17A,H17B,H17C), C26(H26A,H26B,H26C), C24(H24A,H24B,H24C), C14(H14A,H14B,
 H14C), C12(H12A,H12B,H12C), C27(H27A,H27B,H27C)
;
_atom_sites_solution_hydrogens   geom
_atom_sites_solution_primary     direct
_atom_sites_solution_secondary   ?
loop_
_atom_site_label
_atom_site_type_symbol
_atom_site_fract_x
_atom_site_fract_y
_atom_site_fract_z
_atom_site_U_iso_or_equiv
_atom_site_adp_type
_atom_site_occupancy
_atom_site_site_symmetry_order
_atom_site_calc_flag
_atom_site_refinement_flags_posn
_atom_site_refinement_flags_adp
_atom_site_refinement_flags_occupancy
_atom_site_disorder_assembly
_atom_site_disorder_group
Al1 Al 0.78796(4) 0.11235(3) 0.23049(3) 0.01966(13) Uani 1 1 d . . . . .
N1 N 0.83240(10) 0.18293(8) 0.14485(9) 0.0198(3) Uani 1 1 d . . . . .
N2 N 0.77018(10) 0.18437(7) 0.32740(9) 0.0190(3) Uani 1 1 d . . . . .
C3 C 0.80375(13) 0.29690(9) 0.23648(11) 0.0219(3) Uani 1 1 d . . . . .
H3 H 0.800828 0.351173 0.234735 0.026 Uiso 1 1 calc R . . . .
C4 C 0.77917(12) 0.26169(9) 0.31860(11) 0.0201(3) Uani 1 1 d . . . . .
C19 C 0.64616(14) 0.12228(10) 0.41830(12) 0.0252(4) Uani 1 1 d . . . . .
C2 C 0.83206(12) 0.26088(9) 0.15699(11) 0.0211(3) Uani 1 1 d . . . . .
C7 C 0.80210(14) 0.12347(10) -0.02029(12) 0.0265(4) Uani 1 1 d . . . . .
C18 C 0.75327(13) 0.14990(9) 0.41718(11) 0.0212(3) Uani 1 1 d . . . . .
C6 C 0.87630(13) 0.15026(9) 0.06653(11) 0.0218(3) Uani 1 1 d . . . . .
C5 C 0.76634(15) 0.31492(10) 0.40050(12) 0.0305(4) Uani 1 1 d . . . . .
H5A H 0.722873 0.289199 0.439101 0.046 Uiso 1 1 calc GR . . . .
H5B H 0.729243 0.362046 0.372997 0.046 Uiso 1 1 calc GR . . . .
H5C H 0.838738 0.327461 0.441646 0.046 Uiso 1 1 calc GR . . . .
C11 C 0.99288(14) 0.14284(10) 0.08102(12) 0.0254(4) Uani 1 1 d . . . . .
C10 C 1.03243(15) 0.10890(10) 0.00614(14) 0.0327(4) Uani 1 1 d . . . . .
H10 H 1.108976 0.102484 0.014904 0.039 Uiso 1 1 calc R . . . .
C23 C 0.84529(14) 0.13987(10) 0.49806(12) 0.0276(4) Uani 1 1 d . . . . .
C1 C 0.86594(16) 0.31312(10) 0.08295(13) 0.0322(4) Uani 1 1 d . . . . .
H1A H 0.945288 0.309951 0.091397 0.048 Uiso 1 1 calc GR . . . .
H1B H 0.845499 0.366063 0.092735 0.048 Uiso 1 1 calc GR . . . .
H1C H 0.828601 0.296634 0.017560 0.048 Uiso 1 1 calc GR . . . .
C20 C 0.63509(16) 0.08322(11) 0.50246(14) 0.0360(4) Uani 1 1 d . . . . .
H20 H 0.565204 0.064793 0.505253 0.043 Uiso 1 1 calc R . . . .
C30 C 0.70343(15) 0.01736(10) 0.20146(15) 0.0347(4) Uani 1 1 d . . . . .
H30A H 0.652167 0.005343 0.241655 0.042 Uiso 1 1 calc R . . . .
H30B H 0.676071 0.003307 0.132608 0.042 Uiso 1 1 calc R . . . .
C22 C 0.82879(16) 0.09959(11) 0.58002(14) 0.0383(5) Uani 1 1 d . . . . .
H22 H 0.888854 0.091889 0.634286 0.046 Uiso 1 1 calc R . . . .
C25 C 0.96084(14) 0.17074(11) 0.49956(13) 0.0334(4) Uani 1 1 d . . . . .
H25 H 0.953170 0.205398 0.442638 0.040 Uiso 1 1 calc R . . . .
C9 C 0.96076(17) 0.08454(11) -0.08085(14) 0.0371(5) Uani 1 1 d . . . . .
H9 H 0.989088 0.063110 -0.130528 0.044 Uiso 1 1 calc R . . . .
C8 C 0.84731(16) 0.09210(11) -0.09373(13) 0.0335(4) Uani 1 1 d . . . . .
H8 H 0.799565 0.075940 -0.152730 0.040 Uiso 1 1 calc R . . . .
C31 C 0.83188(15) 0.00500(11) 0.24974(16) 0.0403(5) Uani 1 1 d . . . . .
H31A H 0.876600 -0.016073 0.207990 0.048 Uiso 1 1 calc R . . . .
H31B H 0.852700 -0.014037 0.317014 0.048 Uiso 1 1 calc R . . . .
C13 C 0.67629(15) 0.12788(12) -0.03839(13) 0.0385(5) Uani 1 1 d . . . . .
H13 H 0.658846 0.142352 0.023711 0.046 Uiso 1 1 calc R . . . .
C28 C 0.54555(14) 0.13759(11) 0.33279(13) 0.0302(4) Uani 1 1 d . . . . .
H28 H 0.571861 0.139177 0.272449 0.036 Uiso 1 1 calc R . . . .
C29 C 0.49269(17) 0.21663(12) 0.34344(15) 0.0433(5) Uani 1 1 d . . . . .
H29A H 0.471204 0.218186 0.404628 0.065 Uiso 1 1 calc GR . . . .
H29B H 0.427908 0.223985 0.289796 0.065 Uiso 1 1 calc GR . . . .
H29C H 0.545702 0.257425 0.342615 0.065 Uiso 1 1 calc GR . . . .
C16 C 1.07575(14) 0.16887(11) 0.17528(13) 0.0306(4) Uani 1 1 d . . . . .
H16 H 1.035928 0.202264 0.211930 0.037 Uiso 1 1 calc R . . . .
C21 C 0.72536(17) 0.07120(12) 0.58177(14) 0.0425(5) Uani 1 1 d . . . . .
H21 H 0.716201 0.043849 0.636509 0.051 Uiso 1 1 calc R . . . .
C15 C 1.12199(16) 0.09865(12) 0.24014(15) 0.0412(5) Uani 1 1 d . . . . .
H15A H 1.061500 0.070602 0.255899 0.062 Uiso 1 1 calc GR . . . .
H15B H 1.172554 0.116457 0.299790 0.062 Uiso 1 1 calc GR . . . .
H15C H 1.160923 0.064801 0.205453 0.062 Uiso 1 1 calc GR . . . .
C17 C 1.17186(16) 0.21649(14) 0.15386(17) 0.0489(6) Uani 1 1 d . . . . .
H17A H 1.216874 0.183363 0.124135 0.073 Uiso 1 1 calc GR . . . .
H17B H 1.216916 0.237488 0.214316 0.073 Uiso 1 1 calc GR . . . .
H17C H 1.142033 0.258480 0.109718 0.073 Uiso 1 1 calc GR . . . .
C26 C 1.03989(17) 0.10485(13) 0.48876(17) 0.0492(6) Uani 1 1 d . . . . .
H26A H 1.047929 0.069222 0.542949 0.074 Uiso 1 1 calc GR . . . .
H26B H 1.111558 0.126269 0.488480 0.074 Uiso 1 1 calc GR . . . .
H26C H 1.009955 0.077593 0.428061 0.074 Uiso 1 1 calc GR . . . .
C24 C 1.00960(18) 0.21904(14) 0.59207(16) 0.0529(6) Uani 1 1 d . . . . .
H24A H 0.956944 0.258504 0.599015 0.079 Uiso 1 1 calc GR . . . .
H24B H 1.077672 0.243401 0.586508 0.079 Uiso 1 1 calc GR . . . .
H24C H 1.024778 0.185546 0.648778 0.079 Uiso 1 1 calc GR . . . .
C14 C 0.6276(2) 0.19052(17) -0.11471(17) 0.0667(8) Uani 1 1 d . . . . .
H14A H 0.657580 0.240592 -0.090900 0.100 Uiso 1 1 calc GR . . . .
H14B H 0.547832 0.191415 -0.125836 0.100 Uiso 1 1 calc GR . . . .
H14C H 0.646975 0.178897 -0.175352 0.100 Uiso 1 1 calc GR . . . .
C12 C 0.62024(19) 0.04903(17) -0.07167(18) 0.0678(8) Uani 1 1 d . . . . .
H12A H 0.625742 0.037759 -0.137356 0.102 Uiso 1 1 calc GR . . . .
H12B H 0.542991 0.051395 -0.070609 0.102 Uiso 1 1 calc GR . . . .
H12C H 0.656962 0.008660 -0.027867 0.102 Uiso 1 1 calc GR . . . .
C27 C 0.45670(17) 0.07346(14) 0.32008(17) 0.0526(6) Uani 1 1 d . . . . .
H27A H 0.491403 0.023312 0.319978 0.079 Uiso 1 1 calc GR . . . .
H27B H 0.401921 0.080930 0.258818 0.079 Uiso 1 1 calc GR . . . .
H27C H 0.421084 0.075942 0.373473 0.079 Uiso 1 1 calc GR . . . .

loop_
_atom_site_aniso_label
_atom_site_aniso_U_11
_atom_site_aniso_U_22
_atom_site_aniso_U_33
_atom_site_aniso_U_23
_atom_site_aniso_U_13
_atom_site_aniso_U_12
Al1 0.0219(2) 0.0174(2) 0.0202(3) -0.00061(19) 0.00608(19) -0.00056(19)
N1 0.0202(6) 0.0217(7) 0.0186(7) -0.0004(5) 0.0068(5) 0.0019(6)
N2 0.0199(6) 0.0197(7) 0.0177(7) 0.0007(5) 0.0055(5) -0.0029(5)
C3 0.0254(8) 0.0160(8) 0.0253(9) 0.0007(6) 0.0079(7) 0.0015(6)
C4 0.0182(7) 0.0209(8) 0.0208(8) -0.0016(6) 0.0041(6) -0.0001(6)
C19 0.0284(9) 0.0238(9) 0.0257(9) -0.0044(7) 0.0109(7) -0.0064(7)
C2 0.0193(7) 0.0225(8) 0.0213(8) 0.0031(7) 0.0044(6) 0.0009(7)
C7 0.0327(9) 0.0262(9) 0.0210(8) 0.0011(7) 0.0074(7) 0.0042(7)
C18 0.0264(8) 0.0187(8) 0.0203(8) -0.0014(6) 0.0090(7) -0.0042(7)
C6 0.0286(8) 0.0194(8) 0.0199(8) 0.0028(6) 0.0107(7) 0.0032(7)
C5 0.0419(10) 0.0243(9) 0.0289(9) -0.0037(7) 0.0156(8) -0.0018(8)
C11 0.0269(8) 0.0238(9) 0.0279(9) 0.0038(7) 0.0112(7) 0.0029(7)
C10 0.0323(9) 0.0332(10) 0.0390(11) 0.0051(8) 0.0207(8) 0.0070(8)
C23 0.0315(9) 0.0272(9) 0.0233(9) 0.0026(7) 0.0052(7) -0.0062(7)
C1 0.0443(11) 0.0263(9) 0.0308(10) 0.0068(8) 0.0183(8) 0.0028(8)
C20 0.0382(10) 0.0375(10) 0.0366(11) 0.0015(9) 0.0177(9) -0.0146(9)
C30 0.0347(10) 0.0249(9) 0.0434(11) -0.0049(8) 0.0077(9) -0.0039(8)
C22 0.0422(11) 0.0427(12) 0.0268(10) 0.0084(8) 0.0023(8) -0.0090(9)
C25 0.0283(9) 0.0410(11) 0.0277(9) 0.0069(8) 0.0008(8) -0.0082(8)
C9 0.0523(12) 0.0351(10) 0.0308(10) -0.0015(8) 0.0235(9) 0.0091(9)
C8 0.0457(11) 0.0330(10) 0.0222(9) -0.0033(8) 0.0094(8) 0.0058(9)
C31 0.0371(10) 0.0261(10) 0.0536(13) 0.0027(9) 0.0034(9) 0.0044(8)
C13 0.0306(10) 0.0589(13) 0.0235(9) -0.0069(9) 0.0021(8) 0.0045(9)
C28 0.0237(8) 0.0397(10) 0.0292(9) -0.0047(8) 0.0107(7) -0.0065(8)
C29 0.0385(11) 0.0510(13) 0.0398(12) -0.0009(10) 0.0086(9) 0.0054(10)
C16 0.0220(8) 0.0369(10) 0.0339(10) -0.0024(8) 0.0088(7) 0.0008(8)
C21 0.0563(13) 0.0444(12) 0.0290(10) 0.0105(9) 0.0152(9) -0.0130(10)
C15 0.0356(10) 0.0488(12) 0.0361(11) 0.0047(9) 0.0033(9) 0.0014(9)
C17 0.0323(11) 0.0577(14) 0.0562(14) 0.0040(11) 0.0101(10) -0.0095(10)
C26 0.0352(11) 0.0600(14) 0.0505(13) 0.0099(11) 0.0071(10) 0.0012(10)
C24 0.0444(12) 0.0653(15) 0.0428(12) -0.0077(11) -0.0006(10) -0.0213(11)
C14 0.0554(14) 0.093(2) 0.0466(14) 0.0055(13) 0.0030(11) 0.0371(14)
C12 0.0487(13) 0.095(2) 0.0556(15) -0.0252(14) 0.0047(12) -0.0236(14)
C27 0.0333(11) 0.0572(14) 0.0623(15) -0.0084(12) 0.0022(10) -0.0162(10)

_geom_special_details            
;
 All esds (except the esd in the dihedral angle between two l.s. planes)
 are estimated using the full covariance matrix.  The cell esds are taken
 into account individually in the estimation of esds in distances, angles
 and torsion angles; correlations between esds in cell parameters are only
 used when they are defined by crystal symmetry.  An approximate (isotropic)
 treatment of cell esds is used for estimating esds involving l.s. planes.
;
loop_
_geom_bond_atom_site_label_1
_geom_bond_atom_site_label_2
_geom_bond_distance
_geom_bond_site_symmetry_2
_geom_bond_publ_flag
Al1 N1 1.8801(13) . ?
Al1 N2 1.8882(13) . ?
Al1 C30 1.9209(18) . ?
Al1 C31 1.9163(19) . ?
N1 C2 1.346(2) . ?
N1 C6 1.4535(19) . ?
N2 C4 1.337(2) . ?
N2 C18 1.4523(19) . ?
C3 C4 1.399(2) . ?
C3 C2 1.393(2) . ?
C4 C5 1.505(2) . ?
C19 C18 1.410(2) . ?
C19 C20 1.393(2) . ?
C19 C28 1.519(2) . ?
C2 C1 1.507(2) . ?
C7 C6 1.405(2) . ?
C7 C8 1.396(2) . ?
C7 C13 1.514(2) . ?
C18 C23 1.401(2) . ?
C6 C11 1.410(2) . ?
C11 C10 1.392(2) . ?
C11 C16 1.522(2) . ?
C10 C9 1.380(3) . ?
C23 C22 1.398(2) . ?
C23 C25 1.519(2) . ?
C20 C21 1.380(3) . ?
C30 C31 1.577(2) . ?
C22 C21 1.374(3) . ?
C25 C26 1.525(3) . ?
C25 C24 1.529(3) . ?
C9 C8 1.375(3) . ?
C13 C14 1.528(3) . ?
C13 C12 1.536(3) . ?
C28 C29 1.526(3) . ?
C28 C27 1.532(3) . ?
C16 C15 1.529(3) . ?
C16 C17 1.532(3) . ?

loop_
_geom_angle_atom_site_label_1
_geom_angle_atom_site_label_2
_geom_angle_atom_site_label_3
_geom_angle
_geom_angle_site_symmetry_1
_geom_angle_site_symmetry_3
_geom_angle_publ_flag
N1 Al1 N2 98.36(6) . . ?
N1 Al1 C30 129.74(8) . . ?
N1 Al1 C31 126.05(8) . . ?
N2 Al1 C30 123.37(7) . . ?
N2 Al1 C31 127.23(8) . . ?
C31 Al1 C30 48.54(8) . . ?
C2 N1 Al1 123.09(10) . . ?
C2 N1 C6 119.40(13) . . ?
C6 N1 Al1 117.36(10) . . ?
C4 N2 Al1 123.56(10) . . ?
C4 N2 C18 121.06(13) . . ?
C18 N2 Al1 115.25(10) . . ?
C2 C3 C4 128.15(15) . . ?
N2 C4 C3 122.89(14) . . ?
N2 C4 C5 120.13(13) . . ?
C3 C4 C5 116.95(14) . . ?
C18 C19 C28 121.28(14) . . ?
C20 C19 C18 117.54(16) . . ?
C20 C19 C28 121.13(15) . . ?
N1 C2 C3 123.34(14) . . ?
N1 C2 C1 119.43(14) . . ?
C3 C2 C1 117.22(14) . . ?
C6 C7 C13 123.32(15) . . ?
C8 C7 C6 117.99(15) . . ?
C8 C7 C13 118.68(16) . . ?
C19 C18 N2 119.05(14) . . ?
C23 C18 N2 119.17(13) . . ?
C23 C18 C19 121.63(15) . . ?
C7 C6 N1 119.59(14) . . ?
C7 C6 C11 121.16(14) . . ?
C11 C6 N1 119.18(14) . . ?
C6 C11 C16 122.70(14) . . ?
C10 C11 C6 117.95(16) . . ?
C10 C11 C16 119.34(15) . . ?
C9 C10 C11 121.58(16) . . ?
C18 C23 C25 122.61(14) . . ?
C22 C23 C18 118.00(16) . . ?
C22 C23 C25 119.39(16) . . ?
C21 C20 C19 121.56(16) . . ?
C31 C30 Al1 65.58(9) . . ?
C21 C22 C23 121.14(17) . . ?
C23 C25 C26 111.44(16) . . ?
C23 C25 C24 111.69(15) . . ?
C26 C25 C24 110.98(17) . . ?
C8 C9 C10 119.72(16) . . ?
C9 C8 C7 121.54(17) . . ?
C30 C31 Al1 65.89(9) . . ?
C7 C13 C14 111.10(17) . . ?
C7 C13 C12 111.94(17) . . ?
C14 C13 C12 109.61(19) . . ?
C19 C28 C29 111.22(15) . . ?
C19 C28 C27 112.95(16) . . ?
C29 C28 C27 109.55(16) . . ?
C11 C16 C15 110.87(15) . . ?
C11 C16 C17 111.86(15) . . ?
C15 C16 C17 110.01(16) . . ?
C22 C21 C20 120.10(17) . . ?

_iucr_refine_instructions_details 
;
TITL MRC1849 in P21/n #14
    mrc1849.res
    created by SHELXL-2016/6 at 12:35:04 on 25-Apr-2018
REM reset to P21/n #14
CELL 0.71073 12.365841 17.120878 14.022998 90 104.5074 90
ZERR 4 0.000453 0.000602 0.000496 0 0.0037 0
LATT 1
SYMM 0.5-X,0.5+Y,0.5-Z
SFAC C H Al N
UNIT 124 180 4 8

L.S. 4
PLAN  20
BOND
fmap 2
acta
REM <olex2.extras>
REM <HklSrc "%.\\MRC1849.hkl">
REM </olex2.extras>

WGHT    0.056400    0.663700
FVAR       5.04157
AL1   3    0.787965    0.112348    0.230494    11.00000    0.02186    0.01740 =
         0.02015   -0.00061    0.00608   -0.00056
N1    4    0.832399    0.182926    0.144853    11.00000    0.02015    0.02174 =
         0.01864   -0.00044    0.00681    0.00189
N2    4    0.770178    0.184373    0.327400    11.00000    0.01994    0.01969 =
         0.01767    0.00070    0.00553   -0.00292
C3    1    0.803751    0.296899    0.236478    11.00000    0.02540    0.01596 =
         0.02531    0.00065    0.00792    0.00147
AFIX  43
H3    2    0.800828    0.351173    0.234735    11.00000   -1.20000
AFIX   0
C4    1    0.779167    0.261686    0.318595    11.00000    0.01824    0.02093 =
         0.02085   -0.00159    0.00413   -0.00011
C19   1    0.646156    0.122281    0.418298    11.00000    0.02843    0.02378 =
         0.02575   -0.00441    0.01094   -0.00636
C2    1    0.832059    0.260878    0.156991    11.00000    0.01931    0.02247 =
         0.02130    0.00310    0.00440    0.00085
C7    1    0.802104    0.123471   -0.020294    11.00000    0.03270    0.02619 =
         0.02097    0.00110    0.00739    0.00419
C18   1    0.753269    0.149903    0.417183    11.00000    0.02642    0.01867 =
         0.02030   -0.00136    0.00897   -0.00424
C6    1    0.876302    0.150257    0.066527    11.00000    0.02864    0.01938 =
         0.01993    0.00280    0.01072    0.00318
C5    1    0.766344    0.314920    0.400504    11.00000    0.04191    0.02430 =
         0.02889   -0.00372    0.01564   -0.00176
AFIX 137
H5A   2    0.722873    0.289199    0.439101    11.00000   -1.50000
H5B   2    0.729243    0.362046    0.372997    11.00000   -1.50000
H5C   2    0.838738    0.327461    0.441646    11.00000   -1.50000
AFIX   0
C11   1    0.992879    0.142836    0.081020    11.00000    0.02687    0.02381 =
         0.02785    0.00384    0.01122    0.00286
C10   1    1.032428    0.108903    0.006136    11.00000    0.03235    0.03320 =
         0.03899    0.00512    0.02073    0.00704
AFIX  43
H10   2    1.108976    0.102484    0.014904    11.00000   -1.20000
AFIX   0
C23   1    0.845289    0.139870    0.498064    11.00000    0.03152    0.02718 =
         0.02333    0.00257    0.00520   -0.00622
C1    1    0.865936    0.313123    0.082951    11.00000    0.04434    0.02629 =
         0.03081    0.00684    0.01831    0.00281
AFIX 137
H1A   2    0.945288    0.309951    0.091397    11.00000   -1.50000
H1B   2    0.845499    0.366063    0.092735    11.00000   -1.50000
H1C   2    0.828601    0.296634    0.017560    11.00000   -1.50000
AFIX   0
C20   1    0.635092    0.083216    0.502456    11.00000    0.03821    0.03752 =
         0.03658    0.00150    0.01765   -0.01462
AFIX  43
H20   2    0.565204    0.064793    0.505253    11.00000   -1.20000
AFIX   0
C30   1    0.703428    0.017362    0.201459    11.00000    0.03469    0.02491 =
         0.04342   -0.00488    0.00772   -0.00386
AFIX  23
H30A  2    0.652167    0.005343    0.241655    11.00000   -1.20000
H30B  2    0.676071    0.003307    0.132608    11.00000   -1.20000
AFIX   0
C22   1    0.828790    0.099594    0.580024    11.00000    0.04216    0.04275 =
         0.02675    0.00842    0.00230   -0.00898
AFIX  43
H22   2    0.888854    0.091889    0.634286    11.00000   -1.20000
AFIX   0
C25   1    0.960841    0.170739    0.499563    11.00000    0.02832    0.04103 =
         0.02766    0.00692    0.00082   -0.00818
AFIX  13
H25   2    0.953170    0.205398    0.442638    11.00000   -1.20000
AFIX   0
C9    1    0.960758    0.084542   -0.080851    11.00000    0.05233    0.03507 =
         0.03083   -0.00150    0.02346    0.00910
AFIX  43
H9    2    0.989088    0.063110   -0.130528    11.00000   -1.20000
AFIX   0
C8    1    0.847309    0.092100   -0.093730    11.00000    0.04567    0.03297 =
         0.02225   -0.00329    0.00938    0.00578
AFIX  43
H8    2    0.799565    0.075940   -0.152730    11.00000   -1.20000
AFIX   0
C31   1    0.831877    0.004999    0.249736    11.00000    0.03707    0.02607 =
         0.05361    0.00268    0.00340    0.00440
AFIX  23
H31A  2    0.876600   -0.016073    0.207990    11.00000   -1.20000
H31B  2    0.852700   -0.014037    0.317014    11.00000   -1.20000
AFIX   0
C13   1    0.676289    0.127879   -0.038390    11.00000    0.03063    0.05891 =
         0.02346   -0.00687    0.00207    0.00447
AFIX  13
H13   2    0.658846    0.142352    0.023711    11.00000   -1.20000
AFIX   0
C28   1    0.545550    0.137593    0.332786    11.00000    0.02372    0.03972 =
         0.02918   -0.00473    0.01067   -0.00653
AFIX  13
H28   2    0.571861    0.139177    0.272449    11.00000   -1.20000
AFIX   0
C29   1    0.492688    0.216628    0.343445    11.00000    0.03850    0.05101 =
         0.03977   -0.00093    0.00865    0.00543
AFIX 137
H29A  2    0.471204    0.218186    0.404628    11.00000   -1.50000
H29B  2    0.427908    0.223985    0.289796    11.00000   -1.50000
H29C  2    0.545702    0.257425    0.342615    11.00000   -1.50000
AFIX   0
C16   1    1.075753    0.168870    0.175277    11.00000    0.02203    0.03695 =
         0.03385   -0.00240    0.00877    0.00079
AFIX  13
H16   2    1.035928    0.202264    0.211930    11.00000   -1.20000
AFIX   0
C21   1    0.725363    0.071203    0.581773    11.00000    0.05635    0.04443 =
         0.02900    0.01047    0.01521   -0.01299
AFIX  43
H21   2    0.716201    0.043849    0.636509    11.00000   -1.20000
AFIX   0
C15   1    1.121986    0.098646    0.240142    11.00000    0.03563    0.04881 =
         0.03609    0.00469    0.00327    0.00143
AFIX 137
H15A  2    1.061500    0.070602    0.255899    11.00000   -1.50000
H15B  2    1.172554    0.116457    0.299790    11.00000   -1.50000
H15C  2    1.160923    0.064801    0.205453    11.00000   -1.50000
AFIX   0
C17   1    1.171863    0.216494    0.153863    11.00000    0.03230    0.05770 =
         0.05619    0.00404    0.01008   -0.00953
AFIX 137
H17A  2    1.216874    0.183363    0.124135    11.00000   -1.50000
H17B  2    1.216916    0.237488    0.214316    11.00000   -1.50000
H17C  2    1.142033    0.258480    0.109718    11.00000   -1.50000
AFIX   0
C26   1    1.039891    0.104855    0.488763    11.00000    0.03518    0.06002 =
         0.05054    0.00987    0.00707    0.00116
AFIX 137
H26A  2    1.047929    0.069222    0.542949    11.00000   -1.50000
H26B  2    1.111558    0.126269    0.488480    11.00000   -1.50000
H26C  2    1.009955    0.077593    0.428061    11.00000   -1.50000
AFIX   0
C24   1    1.009596    0.219043    0.592075    11.00000    0.04438    0.06531 =
         0.04282   -0.00774   -0.00059   -0.02127
AFIX 137
H24A  2    0.956944    0.258504    0.599015    11.00000   -1.50000
H24B  2    1.077672    0.243401    0.586508    11.00000   -1.50000
H24C  2    1.024778    0.185546    0.648778    11.00000   -1.50000
AFIX   0
C14   1    0.627649    0.190517   -0.114712    11.00000    0.05542    0.09281 =
         0.04656    0.00547    0.00301    0.03715
AFIX 137
H14A  2    0.657580    0.240592   -0.090900    11.00000   -1.50000
H14B  2    0.547832    0.191415   -0.125836    11.00000   -1.50000
H14C  2    0.646975    0.178897   -0.175352    11.00000   -1.50000
AFIX   0
C12   1    0.620244    0.049034   -0.071675    11.00000    0.04867    0.09463 =
         0.05559   -0.02516    0.00467   -0.02358
AFIX 137
H12A  2    0.625742    0.037759   -0.137356    11.00000   -1.50000
H12B  2    0.542991    0.051395   -0.070609    11.00000   -1.50000
H12C  2    0.656962    0.008660   -0.027867    11.00000   -1.50000
AFIX   0
C27   1    0.456697    0.073459    0.320078    11.00000    0.03327    0.05717 =
         0.06229   -0.00837    0.00223   -0.01622
AFIX 137
H27A  2    0.491403    0.023312    0.319978    11.00000   -1.50000
H27B  2    0.401921    0.080930    0.258818    11.00000   -1.50000
H27C  2    0.421084    0.075942    0.373473    11.00000   -1.50000
AFIX   0
HKLF 4


REM  MRC1849 in P21/n #14
REM R1 =  0.0465 for    4461 Fo > 4sig(Fo)  and  0.0645 for all    5791 data
REM    317 parameters refined using      0 restraints

END  
     
WGHT      0.0564      0.6637 

REM Highest difference peak  0.223,  deepest hole -0.274,  1-sigma level  0.050
Q1    1   0.8998  0.1632  0.5059  11.00000  0.05    0.22
Q2    1   1.0351  0.1561  0.1252  11.00000  0.05    0.21
Q3    1   0.8089  0.1539  0.1742  11.00000  0.05    0.21
Q4    1   0.7021  0.1127  0.4021  11.00000  0.05    0.21
Q5    1   0.8439  0.1203  0.5379  11.00000  0.05    0.20
Q6    1   0.8752 -0.0424  0.2692  11.00000  0.05    0.20
Q7    1   0.7927  0.2888  0.3656  11.00000  0.05    0.19
Q8    1   0.7983  0.1498  0.2977  11.00000  0.05    0.19
Q9    1   0.8399  0.0616  0.2546  11.00000  0.05    0.19
Q10   1   0.8189  0.1292 -0.0708  11.00000  0.05    0.19
Q11   1   0.9933  0.1324  0.5050  11.00000  0.05    0.19
Q12   1   0.7786  0.1568  0.2805  11.00000  0.05    0.19
Q13   1   0.8452  0.2177  0.1554  11.00000  0.05    0.18
Q14   1   0.7959  0.3638  0.3943  11.00000  0.05    0.18
Q15   1   0.7431  0.1315 -0.0287  11.00000  0.05    0.17
Q16   1   0.6660 -0.0318  0.1618  11.00000  0.05    0.17
Q17   1   0.7117  0.0743  0.1947  11.00000  0.05    0.17
Q18   1   0.9367  0.1614  0.0660  11.00000  0.05    0.16
Q19   1   0.7867  0.2178  0.3221  11.00000  0.05    0.16
Q20   1   1.0125  0.1049  0.0602  11.00000  0.05    0.16

  REM The information below was added by Olex2.
  REM
  REM R1 = 0.0465 for 4461 Fo > 4sig(Fo) and 0.0645 for all 10568 data
  REM n/a parameters refined using n/a restraints
  REM Highest difference peak 0.22, deepest hole -0.27
  REM Mean Shift 0, Max Shift -0.001.

  REM +++ Tabular Listing of Refinement Information +++
  REM R1_all = 0.0645
  REM R1_gt = 0.0465
  REM wR_ref = 0.1255
  REM GOOF = 1.056
  REM Shift_max = -0.001
  REM Shift_mean = 0
  REM Reflections_all = 10568
  REM Reflections_gt = 4461
  REM Parameters = n/a
  REM Hole = -0.27
  REM Peak = 0.22
  REM Flack = n/a

  
;
_olex2_submission_special_instructions 'No special instructions were received'
_oxdiff_exptl_absorpt_empirical_details 
;
Empirical correction (ABSPACK) includes:
- Absorption correction using spherical harmonics
- Frame scaling
;
_oxdiff_exptl_absorpt_empirical_full_max 1.043
_oxdiff_exptl_absorpt_empirical_full_min 0.952
####################################################################### 
# 
# This file contains crystal structure data downloaded from the 
# Cambridge Structural Database (CSD) hosted by the Cambridge 
# Crystallographic Data Centre (CCDC).
# 
# Full information about CCDC data access policies and citation 
# guidelines are available at http://www.ccdc.cam.ac.uk/access/V1 
# 
# Audit and citation data items may have been added by the CCDC. 
# Please retain this information to preserve the provenance of 
# this file and to allow appropriate attribution of the data. 
# 
#######################################################################

data_4f
_database_code_depnum_ccdc_archive 'CCDC 1870243'
_audit_update_record             
;
2018-09-27 deposited with the CCDC.
2019-01-07 downloaded from the CCDC.
;
_audit_creation_date             2018-06-07
_audit_creation_method           
;
Olex2 1.2
(compiled May 18 2018 14:05:52 for OlexSys, GUI svn.r5506)
;
_shelx_SHELXL_version_number     2016/6
_chemical_name_common            ?
_chemical_name_systematic        
;
 ?
;
_chemical_formula_moiety         'C38 H50 Al N2'
_chemical_formula_sum            'C38 H50 Al N2'
_chemical_formula_weight         561.78
_chemical_absolute_configuration ?
_chemical_melting_point          ?
_chemical_oxdiff_formula         'C38 H51 Al N2'
_chemical_oxdiff_usercomment     CB576
loop_
_atom_type_symbol
_atom_type_description
_atom_type_scat_dispersion_real
_atom_type_scat_dispersion_imag
_atom_type_scat_source
C C 0.0033 0.0016 'International Tables Vol C Tables 4.2.6.8 and 6.1.1.4'
H H 0.0000 0.0000 'International Tables Vol C Tables 4.2.6.8 and 6.1.1.4'
Al Al 0.0645 0.0514 'International Tables Vol C Tables 4.2.6.8 and 6.1.1.4'
N N 0.0061 0.0033 'International Tables Vol C Tables 4.2.6.8 and 6.1.1.4'

_shelx_space_group_comment       
;
The symmetry employed for this shelxl refinement is uniquely defined
by the following loop, which should always be used as a source of
symmetry information in preference to the above space-group names.
They are only intended as comments.
;
_space_group_crystal_system      orthorhombic
_space_group_IT_number           19
_space_group_name_H-M_alt        'P 21 21 21'
_space_group_name_Hall           'P 2ac 2ab'
loop_
_space_group_symop_operation_xyz
'x, y, z'
'-x+1/2, -y, z+1/2'
'x+1/2, -y+1/2, -z'
'-x, y+1/2, -z+1/2'

_cell_length_a                   11.2270(4)
_cell_length_b                   14.6841(6)
_cell_length_c                   21.0838(9)
_cell_angle_alpha                90
_cell_angle_beta                 90
_cell_angle_gamma                90
_cell_volume                     3475.8(2)
_cell_formula_units_Z            4
_cell_measurement_reflns_used    1987
_cell_measurement_temperature    172.95(10)
_cell_measurement_theta_max      26.0480
_cell_measurement_theta_min      2.9850
_shelx_estimated_absorpt_T_max   0.982
_shelx_estimated_absorpt_T_min   0.947
_exptl_absorpt_coefficient_mu    0.085
_exptl_absorpt_correction_T_max  0.997
_exptl_absorpt_correction_T_min  0.991
_exptl_absorpt_correction_type   analytical
_exptl_absorpt_process_details   
;
CrysAlisPro 1.171.38.46 (Rigaku Oxford Diffraction, 2015)
Analytical numeric absorption correction using a multifaceted crystal
			model based on expressions derived by R.C. Clark & J.S. Reid.
(Clark, R. C. & Reid, J. S. (1995). Acta Cryst. A51, 887-897)
Empirical absorption correction using spherical harmonics,
 implemented in SCALE3 ABSPACK scaling algorithm.
;
_exptl_absorpt_special_details   ?
_exptl_crystal_colour            colourless
_exptl_crystal_colour_primary    colourless
_exptl_crystal_density_diffrn    1.074
_exptl_crystal_density_meas      ?
_exptl_crystal_density_method    ?
_exptl_crystal_description       plate
_exptl_crystal_F_000             1220
loop_
_exptl_crystal_face_index_h
_exptl_crystal_face_index_k
_exptl_crystal_face_index_l
_exptl_crystal_face_perp_dist
-8 -16 -10 0.1295
11 8 -17 0.1608
4 13 21 0.1877
-11 -4 21 0.2799
11 6 -19 0.1589
-10 -15 -9 0.1461
10 15 9 0.1529
7 -14 18 0.2380
13 -11 -8 0.0813
-11 14 -7 0.1938
-10 3 22 0.2978
-15 -1 -10 0.1964
6 2 -27 0.2320
-4 20 -3 0.1592
-8 17 10 0.2287
-2 -20 -1 0.1494
0 20 6 0.0981
6 -17 -11 0.0368
2 -20 4 0.1476

_exptl_crystal_size_max          0.65
_exptl_crystal_size_mid          0.424
_exptl_crystal_size_min          0.214
loop_
_exptl_oxdiff_crystal_face_indexfrac_h
_exptl_oxdiff_crystal_face_indexfrac_k
_exptl_oxdiff_crystal_face_indexfrac_l
_exptl_oxdiff_crystal_face_x
_exptl_oxdiff_crystal_face_y
_exptl_oxdiff_crystal_face_z
-7.9851 -15.9851 -9.9846 -0.2272 -0.9547 0.0304
10.9836 7.9951 -17.0034 0.1237 0.4748 0.8465
3.9909 12.9865 20.9839 0.1255 0.8448 -0.4766
-10.9847 -3.9990 21.0002 -0.0168 -0.3004 -0.9629
10.9841 5.9970 -19.0018 0.0702 0.3876 0.9047
-9.9826 -14.9862 -8.9841 -0.1339 -0.9957 -0.0644
9.9826 14.9862 8.9841 0.1339 0.9957 0.0644
6.9929 -13.9895 17.9941 -0.9611 0.1205 -0.2818
12.9848 -10.9892 -8.0006 -0.7602 0.1114 0.6609
-10.9878 13.9882 -6.9960 0.9727 -0.1404 -0.1655
-9.9876 2.9948 21.9964 0.2032 -0.0343 -0.9614
-14.9788 -0.9985 -9.9862 0.5726 -0.8007 -0.2051
5.9922 2.0013 -26.9939 0.1742 -0.0528 0.9717
-3.9989 19.9827 -3.0044 0.9219 0.3903 -0.0527
-7.9931 16.9839 9.9942 0.7981 0.3075 -0.5563
-1.9927 -19.9824 -0.9903 -0.6778 -0.6986 -0.0295
-0.0047 19.9819 5.9896 0.6891 0.6818 -0.1798
5.9959 -16.9838 -10.9925 -0.7204 -0.4058 0.5193
2.0016 -19.9829 4.0052 -0.8663 -0.4613 -0.0417

_exptl_special_details           
;
 ?
;
_exptl_transmission_factor_max   ?
_exptl_transmission_factor_min   ?
_diffrn_reflns_av_R_equivalents  0.0200
_diffrn_reflns_av_unetI/netI     0.0640
_diffrn_reflns_Laue_measured_fraction_full 0.988
_diffrn_reflns_Laue_measured_fraction_max 0.823
_diffrn_reflns_limit_h_max       14
_diffrn_reflns_limit_h_min       -12
_diffrn_reflns_limit_k_max       11
_diffrn_reflns_limit_k_min       -19
_diffrn_reflns_limit_l_max       25
_diffrn_reflns_limit_l_min       -20
_diffrn_reflns_number            8192
_diffrn_reflns_point_group_measured_fraction_full 0.890
_diffrn_reflns_point_group_measured_fraction_max 0.718
_diffrn_reflns_theta_full        25.242
_diffrn_reflns_theta_max         28.225
_diffrn_reflns_theta_min         2.378
_diffrn_ambient_environment      N~2~
_diffrn_ambient_temperature      172.95(10)
_diffrn_detector                 'CCD plate'
_diffrn_detector_area_resol_mean 16.0382
_diffrn_detector_type            Eos
_diffrn_measured_fraction_theta_full 0.988
_diffrn_measured_fraction_theta_max 0.823
_diffrn_measurement_details      
;
List of Runs (angles in degrees, time in seconds):

  # Type    Start    End  Width  t~exp~   \w     \q     \k     \f   Frames
#--------------------------------------------------------------------------
  1  \w    -11.00  25.00   1.00   15.35    --  -13.33 -99.00 -60.00   36
  2  \w    -23.00  50.00   1.00   15.35    --   14.43 -99.00-150.00   73
;
_diffrn_measurement_device       'four-circle diffractometer'
_diffrn_measurement_device_type  'Xcalibur, Eos'
_diffrn_measurement_method       '\w scans'
_diffrn_orient_matrix_type       
'CrysAlisPro convention (1999,Acta A55,543-557)'
_diffrn_orient_matrix_UB_11      -0.0333727000
_diffrn_orient_matrix_UB_12      0.0377938000
_diffrn_orient_matrix_UB_13      -0.0110601000
_diffrn_orient_matrix_UB_21      0.0423894000
_diffrn_orient_matrix_UB_22      0.0300574000
_diffrn_orient_matrix_UB_23      0.0135935000
_diffrn_orient_matrix_UB_31      0.0328737000
_diffrn_orient_matrix_UB_32      -0.0003784000
_diffrn_orient_matrix_UB_33      -0.0287293000
_diffrn_radiation_monochromator  graphite
_diffrn_radiation_probe          x-ray
_diffrn_radiation_type           MoK\a
_diffrn_radiation_wavelength     0.71073
_diffrn_source                   'fine-focus sealed X-ray tube'
_diffrn_source_type              'Enhance (Mo) X-ray Source'
_reflns_Friedel_coverage         0.570
_reflns_Friedel_fraction_full    0.765
_reflns_Friedel_fraction_max     0.586
_reflns_number_gt                4682
_reflns_number_total             6159
_reflns_odcompleteness_completeness 99.00
_reflns_odcompleteness_iscentric 1
_reflns_odcompleteness_theta     24.97
_reflns_special_details          
;
 Reflections were merged by SHELXL according to the crystal
 class for the calculation of statistics and refinement.
 
 _reflns_Friedel_fraction is defined as the number of unique
 Friedel pairs measured divided by the number that would be
 possible theoretically, ignoring centric projections and
 systematic absences.
;
_reflns_threshold_expression     'I > 2\s(I)'
_computing_cell_refinement       'CrysAlisPro 1.171.38.46 (Rigaku OD, 2015)'
_computing_data_collection       'CrysAlisPro 1.171.38.46 (Rigaku OD, 2015)'
_computing_data_reduction        'CrysAlisPro 1.171.38.46 (Rigaku OD, 2015)'
_computing_molecular_graphics    'Olex2 (Dolomanov et al., 2009)'
_computing_publication_material  'Olex2 (Dolomanov et al., 2009)'
_computing_structure_refinement  'ShelXL (Sheldrick, 2015)'
_computing_structure_solution    'ShelXS (Sheldrick, 2008)'
_refine_diff_density_max         0.400
_refine_diff_density_min         -0.190
_refine_diff_density_rms         0.046
_refine_ls_abs_structure_details 
;
 Flack x determined using 1440 quotients [(I+)-(I-)]/[(I+)+(I-)]
 (Parsons, Flack and Wagner, Acta Cryst. B69 (2013) 249-259).
;
_refine_ls_abs_structure_Flack   0.11(11)
_refine_ls_extinction_coef       .
_refine_ls_extinction_method     none
_refine_ls_goodness_of_fit_ref   0.867
_refine_ls_hydrogen_treatment    mixed
_refine_ls_matrix_type           full
_refine_ls_number_parameters     405
_refine_ls_number_reflns         6159
_refine_ls_number_restraints     60
_refine_ls_R_factor_all          0.0731
_refine_ls_R_factor_gt           0.0502
_refine_ls_restrained_S_all      0.864
_refine_ls_shift/su_max          0.001
_refine_ls_shift/su_mean         0.000
_refine_ls_structure_factor_coef Fsqd
_refine_ls_weighting_details     
'w=1/[\s^2^(Fo^2^)+(0.1000P)^2^] where P=(Fo^2^+2Fc^2^)/3'
_refine_ls_weighting_scheme      calc
_refine_ls_wR_factor_gt          0.1269
_refine_ls_wR_factor_ref         0.1458
_refine_special_details          ?
_olex2_refinement_description    
;
1. Fixed Uiso
 At 1.2 times of:
  All C(H) groups, All C(H,H,H,H) groups
 At 1.5 times of:
  All C(H,H,H) groups
2. Uiso/Uaniso restraints and constraints
C36A \\sim C36 \\sim C37A \\sim C37 \\sim C38A \\sim C38 \\sim C33A \\sim C33
\\sim C34A \\sim C34 \\sim C35A \\sim C35: within 1A with sigma of 0.02 and
sigma for terminal atoms of 0.02
3. Others
 Sof(H30C)=Sof(H30D)=Sof(C31A)=Sof(H31A)=Sof(C32A)=Sof(H32A)=Sof(C33A)=
 Sof(C38A)=Sof(H38A)=Sof(C37A)=Sof(H37A)=Sof(C36A)=Sof(H36A)=Sof(C35A)=
 Sof(H35A)=Sof(C34A)=Sof(H34A)=1-FVAR(1)
 Sof(H30A)=Sof(H30B)=Sof(C33)=Sof(C36)=Sof(H36)=Sof(C34)=Sof(H34)=Sof(C32)=
 Sof(H32)=Sof(C38)=Sof(H38)=Sof(C35)=Sof(H35)=Sof(C31)=Sof(H31)=Sof(C37)=
 Sof(H37)=FVAR(1)
4.a Ternary CH refined with riding coordinates:
 C20(H20), C11(H11), C23(H23), C8(H8)
4.b Secondary CH2 refined with riding coordinates:
 C30(H30A,H30B), C30(H30C,H30D)
4.c Aromatic/amide H refined with riding coordinates:
 C17(H17), C15(H15), C16(H16), C4(H4), C5(H5), C3(H3), C36(H36), C34(H34),
 C32(H32), C38(H38), C35(H35), C31(H31), C37(H37), C31A(H31A), C32A(H32A),
 C38A(H38A), C37A(H37A), C36A(H36A), C35A(H35A), C34A(H34A)
4.d Fitted hexagon refined as free rotating group:
 C33A(C38A,C37A,C36A,C35A,C34A)
4.e Idealised Me refined as rotating group:
 C25(H25A,H25B,H25C), C29(H29A,H29B,H29C), C19(H19A,H19B,H19C), C21(H21A,H21B,
 H21C), C24(H24A,H24B,H24C), C9(H9A,H9B,H9C), C7(H7A,H7B,H7C), C22(H22A,H22B,
 H22C), C12(H12A,H12B,H12C), C10(H10A,H10B,H10C)
;
_atom_sites_solution_hydrogens   mixed
_atom_sites_solution_primary     direct
_atom_sites_solution_secondary   ?
loop_
_atom_site_label
_atom_site_type_symbol
_atom_site_fract_x
_atom_site_fract_y
_atom_site_fract_z
_atom_site_U_iso_or_equiv
_atom_site_adp_type
_atom_site_occupancy
_atom_site_site_symmetry_order
_atom_site_calc_flag
_atom_site_refinement_flags_posn
_atom_site_refinement_flags_adp
_atom_site_refinement_flags_occupancy
_atom_site_disorder_assembly
_atom_site_disorder_group
Al1 Al 0.82081(9) 0.35967(7) 0.75214(5) 0.0285(3) Uani 1 1 d . . . . .
N2 N 0.9358(2) 0.45048(18) 0.73410(12) 0.0253(6) Uani 1 1 d . . . . .
N1 N 0.7680(2) 0.41147(19) 0.83001(12) 0.0273(6) Uani 1 1 d . . . . .
C28 C 0.8419(3) 0.4594(2) 0.86633(16) 0.0297(8) Uani 1 1 d . . . . .
C13 C 0.9774(3) 0.4625(2) 0.66903(15) 0.0257(7) Uani 1 1 d . . . . .
C27 C 0.9516(3) 0.4924(2) 0.84435(17) 0.0299(8) Uani 1 1 d . . . . .
C26 C 0.9910(3) 0.4953(2) 0.78093(16) 0.0273(8) Uani 1 1 d . . . . .
C6 C 0.6305(3) 0.3051(3) 0.88390(16) 0.0349(9) Uani 1 1 d . . . . .
C1 C 0.6491(3) 0.3884(2) 0.85250(16) 0.0302(8) Uani 1 1 d . . . . .
C17 C 1.0981(4) 0.4152(3) 0.58133(18) 0.0415(10) Uani 1 1 d . . . . .
H17 H 1.157099 0.377976 0.564387 0.050 Uiso 1 1 calc R . . . .
C18 C 1.0657(3) 0.4048(2) 0.64486(17) 0.0330(8) Uani 1 1 d . . . . .
C14 C 0.9218(3) 0.5287(3) 0.63085(17) 0.0348(8) Uani 1 1 d . . . . .
C25 C 1.0992(3) 0.5525(3) 0.76756(17) 0.0371(9) Uani 1 1 d . . . . .
H25A H 1.160115 0.515138 0.748984 0.056 Uiso 1 1 calc GR . . . .
H25B H 1.128072 0.578269 0.806467 0.056 Uiso 1 1 calc GR . . . .
H25C H 1.078463 0.600477 0.738706 0.056 Uiso 1 1 calc GR . . . .
C20 C 1.1291(3) 0.3339(3) 0.68505(19) 0.0390(9) Uani 1 1 d . . . . .
H20 H 1.095149 0.336308 0.727832 0.047 Uiso 1 1 calc R . . . .
C15 C 0.9581(4) 0.5357(3) 0.56759(18) 0.0428(10) Uani 1 1 d . . . . .
H15 H 0.923233 0.579349 0.541538 0.051 Uiso 1 1 calc R . . . .
C16 C 1.0444(4) 0.4793(3) 0.54330(18) 0.0443(10) Uani 1 1 d . . . . .
H16 H 1.066727 0.484537 0.500970 0.053 Uiso 1 1 calc R . . . .
C29 C 0.8094(4) 0.4806(3) 0.93425(17) 0.0424(10) Uani 1 1 d . . . . .
H29A H 0.724515 0.486664 0.937814 0.064 Uiso 1 1 calc GR . . . .
H29B H 0.846769 0.536594 0.946834 0.064 Uiso 1 1 calc GR . . . .
H29C H 0.836221 0.432176 0.961271 0.064 Uiso 1 1 calc GR . . . .
C2 C 0.5561(3) 0.4489(3) 0.83920(18) 0.0383(9) Uani 1 1 d . . . . .
C11 C 0.5759(4) 0.5405(3) 0.8074(2) 0.0521(12) Uani 1 1 d . . . . .
H11 H 0.656637 0.540177 0.789633 0.062 Uiso 1 1 calc R . . . .
C4 C 0.4214(4) 0.3420(3) 0.8890(2) 0.0521(12) Uani 1 1 d . . . . .
H4 H 0.344575 0.325948 0.901203 0.062 Uiso 1 1 calc R . . . .
C5 C 0.5146(4) 0.2857(3) 0.9019(2) 0.0465(11) Uani 1 1 d . . . . .
H5 H 0.499829 0.231833 0.923707 0.056 Uiso 1 1 calc R . . . .
C23 C 0.8263(4) 0.5930(3) 0.65616(18) 0.0484(10) Uani 1 1 d . . . . .
H23 H 0.806829 0.574332 0.699572 0.058 Uiso 1 1 calc R . . . .
C30 C 0.6926(3) 0.3457(3) 0.68788(18) 0.0419(9) Uani 1 1 d . . . . .
H30A H 0.631959 0.304294 0.703448 0.050 Uiso 0.663(14) 1 calc R . P A 1
H30B H 0.655669 0.404137 0.679481 0.050 Uiso 0.663(14) 1 calc R . P A 1
H30C H 0.616897 0.333271 0.708263 0.050 Uiso 0.337(14) 1 calc R . P A 2
H30D H 0.684999 0.400572 0.662630 0.050 Uiso 0.337(14) 1 calc R . P A 2
C8 C 0.7304(4) 0.2394(3) 0.89841(17) 0.0407(10) Uani 1 1 d . . . . .
H8 H 0.804870 0.266705 0.883425 0.049 Uiso 1 1 calc R . . . .
C33 C 0.8224(8) 0.1808(8) 0.5602(4) 0.046(3) Uani 0.663(14) 1 d . U P A 1
C3 C 0.4416(4) 0.4231(3) 0.8578(2) 0.0497(11) Uani 1 1 d . . . . .
H3 H 0.377710 0.461436 0.849004 0.060 Uiso 1 1 calc R . . . .
C19 C 1.1097(4) 0.2381(3) 0.6593(2) 0.0548(12) Uani 1 1 d . . . . .
H19A H 1.025789 0.226580 0.655451 0.082 Uiso 1 1 calc GR . . . .
H19B H 1.144254 0.194551 0.687880 0.082 Uiso 1 1 calc GR . . . .
H19C H 1.146637 0.232702 0.618446 0.082 Uiso 1 1 calc GR . . . .
C21 C 1.2628(4) 0.3545(3) 0.6904(2) 0.0535(11) Uani 1 1 d . . . . .
H21A H 1.299482 0.347677 0.649559 0.080 Uiso 1 1 calc GR . . . .
H21B H 1.298729 0.312848 0.719844 0.080 Uiso 1 1 calc GR . . . .
H21C H 1.273676 0.415741 0.705170 0.080 Uiso 1 1 calc GR . . . .
C24 C 0.7127(4) 0.5882(3) 0.6167(2) 0.0581(12) Uani 1 1 d . . . . .
H24A H 0.728276 0.610879 0.574806 0.087 Uiso 1 1 calc GR . . . .
H24B H 0.651935 0.624598 0.636327 0.087 Uiso 1 1 calc GR . . . .
H24C H 0.686215 0.526146 0.614105 0.087 Uiso 1 1 calc GR . . . .
C9 C 0.7138(4) 0.1490(3) 0.8640(2) 0.0554(11) Uani 1 1 d . . . . .
H9A H 0.640274 0.121485 0.877202 0.083 Uiso 1 1 calc GR . . . .
H9B H 0.778840 0.109108 0.874045 0.083 Uiso 1 1 calc GR . . . .
H9C H 0.711757 0.159447 0.819059 0.083 Uiso 1 1 calc GR . . . .
C36 C 0.9473(9) 0.0948(9) 0.4616(4) 0.052(2) Uani 0.663(14) 1 d . U P A 1
H36 H 0.989878 0.065105 0.429902 0.063 Uiso 0.663(14) 1 calc R . P A 1
C34 C 0.8131(9) 0.0907(7) 0.5483(4) 0.045(2) Uani 0.663(14) 1 d . U P A 1
H34 H 0.763313 0.055789 0.573817 0.054 Uiso 0.663(14) 1 calc R . P A 1
C7 C 0.7432(5) 0.2211(3) 0.9698(2) 0.0682(15) Uani 1 1 d . . . . .
H7A H 0.763626 0.276748 0.991151 0.102 Uiso 1 1 calc GR . . . .
H7B H 0.804806 0.176881 0.976661 0.102 Uiso 1 1 calc GR . . . .
H7C H 0.669227 0.198396 0.986251 0.102 Uiso 1 1 calc GR . . . .
C32 C 0.7564(6) 0.2225(5) 0.6132(3) 0.041(2) Uani 0.663(14) 1 d . . P A 1
H32 H 0.715829 0.182048 0.639335 0.049 Uiso 0.663(14) 1 calc R . P A 1
C38 C 0.8956(10) 0.2319(6) 0.5194(6) 0.062(3) Uani 0.663(14) 1 d . U P A 1
H38 H 0.902435 0.294526 0.525054 0.075 Uiso 0.663(14) 1 calc R . P A 1
C35 C 0.8747(9) 0.0480(6) 0.4996(5) 0.052(2) Uani 0.663(14) 1 d . U P A 1
H35 H 0.865306 -0.014294 0.493435 0.063 Uiso 0.663(14) 1 calc R . P A 1
C31 C 0.7468(6) 0.3088(6) 0.6286(3) 0.040(2) Uani 0.663(14) 1 d . . P A 1
H31 H 0.776716 0.351046 0.599876 0.047 Uiso 0.663(14) 1 calc R . P A 1
C22 C 0.8717(5) 0.6903(3) 0.6583(3) 0.0755(17) Uani 1 1 d . . . . .
H22A H 0.941394 0.693241 0.684525 0.113 Uiso 1 1 calc GR . . . .
H22B H 0.811023 0.729192 0.675455 0.113 Uiso 1 1 calc GR . . . .
H22C H 0.891282 0.709942 0.616106 0.113 Uiso 1 1 calc GR . . . .
C37 C 0.9587(8) 0.1890(10) 0.4698(4) 0.065(2) Uani 0.663(14) 1 d . U P A 1
H37 H 1.007286 0.222840 0.442952 0.078 Uiso 0.663(14) 1 calc R . P A 1
C12 C 0.4897(5) 0.5572(4) 0.7527(3) 0.0736(15) Uani 1 1 d . . . . .
H12A H 0.489660 0.505357 0.724966 0.110 Uiso 1 1 calc GR . . . .
H12B H 0.514164 0.610255 0.729541 0.110 Uiso 1 1 calc GR . . . .
H12C H 0.410945 0.566452 0.769252 0.110 Uiso 1 1 calc GR . . . .
C10 C 0.5702(5) 0.6174(3) 0.8564(3) 0.0761(16) Uani 1 1 d . . . . .
H10A H 0.495690 0.614470 0.878631 0.114 Uiso 1 1 calc GR . . . .
H10B H 0.576861 0.675044 0.835265 0.114 Uiso 1 1 calc GR . . . .
H10C H 0.634541 0.610744 0.886056 0.114 Uiso 1 1 calc GR . . . .
C31A C 0.7304(13) 0.2656(12) 0.6466(9) 0.044(4) Uiso 0.337(14) 1 d . . P A 2
H31A H 0.714754 0.206818 0.660687 0.053 Uiso 0.337(14) 1 calc R . P A 2
C32A C 0.7848(12) 0.2767(11) 0.5911(7) 0.045(4) Uiso 0.337(14) 1 d . . P A 2
H32A H 0.797630 0.336187 0.577433 0.053 Uiso 0.337(14) 1 calc R . P A 2
C33A C 0.828(2) 0.2007(11) 0.5481(8) 0.039(6) Uiso 0.337(14) 1 d . U P A 2
C38A C 0.9153(19) 0.2202(9) 0.5035(10) 0.061(6) Uiso 0.337(14) 1 d G U P A 2
H38A H 0.941569 0.279834 0.498189 0.073 Uiso 0.337(14) 1 calc R . P A 2
C37A C 0.9637(13) 0.1508(15) 0.4669(7) 0.059(6) Uiso 0.337(14) 1 d G U P A 2
H37A H 1.022243 0.163861 0.437043 0.070 Uiso 0.337(14) 1 calc R . P A 2
C36A C 0.9245(13) 0.0617(12) 0.4748(7) 0.060(6) Uiso 0.337(14) 1 d G U P A 2
H36A H 0.956805 0.015213 0.450306 0.072 Uiso 0.337(14) 1 calc R . P A 2
C35A C 0.8369(13) 0.0421(9) 0.5194(9) 0.050(5) Uiso 0.337(14) 1 d G U P A 2
H35A H 0.810693 -0.017463 0.524715 0.060 Uiso 0.337(14) 1 calc R . P A 2
C34A C 0.7886(13) 0.1116(14) 0.5560(7) 0.052(6) Uiso 0.337(14) 1 d G U P A 2
H34A H 0.730018 0.098508 0.585862 0.062 Uiso 0.337(14) 1 calc R . P A 2
H H 0.878(2) 0.2626(18) 0.7632(12) 0.006(7) Uiso 1 1 d . . . . .

loop_
_atom_site_aniso_label
_atom_site_aniso_U_11
_atom_site_aniso_U_22
_atom_site_aniso_U_33
_atom_site_aniso_U_23
_atom_site_aniso_U_13
_atom_site_aniso_U_12
Al1 0.0303(5) 0.0308(5) 0.0245(5) -0.0028(5) 0.0022(4) -0.0053(5)
N2 0.0258(14) 0.0275(14) 0.0226(15) 0.0021(12) 0.0003(11) -0.0004(13)
N1 0.0286(14) 0.0314(15) 0.0219(15) 0.0009(12) 0.0009(12) -0.0029(13)
C28 0.0381(19) 0.0297(17) 0.0214(17) 0.0000(15) -0.0021(15) -0.0001(17)
C13 0.0271(16) 0.0296(17) 0.0206(17) -0.0003(14) 0.0011(14) -0.0100(16)
C27 0.0292(17) 0.0340(18) 0.0266(18) -0.0010(15) -0.0013(15) -0.0043(16)
C26 0.0260(16) 0.0280(17) 0.0278(18) -0.0001(14) -0.0017(14) 0.0015(15)
C6 0.044(2) 0.038(2) 0.0235(18) -0.0058(16) 0.0028(16) -0.0107(18)
C1 0.0322(18) 0.0333(18) 0.0250(17) -0.0048(15) 0.0047(15) -0.0055(16)
C17 0.047(2) 0.043(2) 0.035(2) -0.0039(18) 0.0148(18) -0.006(2)
C18 0.0339(19) 0.0333(18) 0.032(2) 0.0015(16) 0.0074(16) -0.0047(17)
C14 0.040(2) 0.038(2) 0.0258(18) -0.0008(16) 0.0008(16) -0.0020(18)
C25 0.0381(19) 0.041(2) 0.033(2) -0.0012(17) 0.0035(16) -0.0071(18)
C20 0.040(2) 0.038(2) 0.039(2) 0.0057(17) 0.0149(18) 0.0092(18)
C15 0.051(2) 0.050(2) 0.028(2) 0.0085(19) -0.0026(18) -0.003(2)
C16 0.056(2) 0.053(2) 0.0240(19) 0.0005(19) 0.0113(19) -0.011(2)
C29 0.047(2) 0.055(2) 0.0253(19) -0.0091(18) 0.0049(17) -0.011(2)
C2 0.0346(19) 0.045(2) 0.036(2) -0.0036(18) 0.0079(17) -0.0021(19)
C11 0.033(2) 0.053(3) 0.070(3) 0.017(2) 0.013(2) 0.007(2)
C4 0.043(2) 0.067(3) 0.047(3) -0.006(2) 0.014(2) -0.024(2)
C5 0.054(3) 0.048(2) 0.038(2) 0.0006(19) 0.010(2) -0.017(2)
C23 0.062(3) 0.053(2) 0.030(2) 0.0095(19) -0.001(2) 0.021(2)
C30 0.0367(19) 0.054(2) 0.035(2) -0.0069(19) -0.0013(17) -0.006(2)
C8 0.058(3) 0.0330(19) 0.031(2) 0.0032(17) 0.0026(19) -0.005(2)
C33 0.038(4) 0.071(6) 0.028(4) 0.003(4) -0.014(3) -0.005(5)
C3 0.034(2) 0.063(3) 0.052(3) -0.002(2) 0.008(2) -0.002(2)
C19 0.058(3) 0.041(2) 0.065(3) 0.007(2) 0.004(2) 0.005(2)
C21 0.047(2) 0.052(3) 0.061(3) 0.000(2) 0.000(2) 0.002(2)
C24 0.053(3) 0.062(3) 0.059(3) 0.019(2) -0.001(2) 0.013(2)
C9 0.078(3) 0.042(2) 0.046(2) -0.004(2) 0.005(2) -0.006(2)
C36 0.055(4) 0.068(6) 0.034(4) -0.008(4) -0.008(3) 0.026(5)
C34 0.037(4) 0.056(5) 0.040(4) -0.007(4) -0.015(3) 0.007(4)
C7 0.113(4) 0.054(3) 0.037(2) 0.001(2) -0.013(3) 0.005(3)
C32 0.040(3) 0.044(4) 0.039(4) 0.001(3) -0.007(3) -0.015(3)
C38 0.068(6) 0.057(5) 0.062(6) -0.013(4) -0.001(5) -0.013(4)
C35 0.048(4) 0.062(5) 0.047(5) -0.001(4) -0.008(4) 0.001(4)
C31 0.036(3) 0.054(4) 0.028(3) -0.003(3) -0.005(3) -0.001(3)
C22 0.091(4) 0.062(3) 0.074(4) -0.024(3) -0.031(3) 0.027(3)
C37 0.062(5) 0.072(6) 0.061(5) 0.006(5) 0.017(4) 0.005(5)
C12 0.072(3) 0.078(3) 0.070(3) 0.025(3) 0.010(3) 0.020(3)
C10 0.067(3) 0.043(3) 0.118(5) 0.007(3) -0.008(3) -0.008(3)

_geom_special_details            
;
 All esds (except the esd in the dihedral angle between two l.s. planes)
 are estimated using the full covariance matrix.  The cell esds are taken
 into account individually in the estimation of esds in distances, angles
 and torsion angles; correlations between esds in cell parameters are only
 used when they are defined by crystal symmetry.  An approximate (isotropic)
 treatment of cell esds is used for estimating esds involving l.s. planes.
;
loop_
_geom_bond_atom_site_label_1
_geom_bond_atom_site_label_2
_geom_bond_distance
_geom_bond_site_symmetry_2
_geom_bond_publ_flag
Al1 N2 1.894(3) . ?
Al1 N1 1.904(3) . ?
Al1 C30 1.987(4) . ?
N2 C13 1.460(4) . ?
N2 C26 1.338(4) . ?
N1 C28 1.331(4) . ?
N1 C1 1.456(4) . ?
C28 C27 1.403(5) . ?
C28 C29 1.511(5) . ?
C13 C18 1.400(5) . ?
C13 C14 1.408(5) . ?
C27 C26 1.409(5) . ?
C26 C25 1.504(5) . ?
C6 C1 1.407(5) . ?
C6 C5 1.385(5) . ?
C6 C8 1.510(6) . ?
C1 C2 1.399(5) . ?
C17 C18 1.396(5) . ?
C17 C16 1.376(6) . ?
C18 C20 1.520(5) . ?
C14 C15 1.399(5) . ?
C14 C23 1.525(6) . ?
C20 C19 1.523(6) . ?
C20 C21 1.535(6) . ?
C15 C16 1.374(6) . ?
C2 C11 1.520(6) . ?
C2 C3 1.396(5) . ?
C11 C12 1.525(7) . ?
C11 C10 1.532(7) . ?
C4 C5 1.362(6) . ?
C4 C3 1.380(6) . ?
C23 C24 1.525(6) . ?
C23 C22 1.518(7) . ?
C30 C31 1.491(7) . ?
C30 C31A 1.523(17) . ?
C8 C9 1.524(6) . ?
C8 C7 1.536(5) . ?
C33 C34 1.350(13) . ?
C33 C32 1.474(11) . ?
C33 C38 1.408(13) . ?
C36 C35 1.334(14) . ?
C36 C37 1.400(13) . ?
C34 C35 1.387(13) . ?
C32 C31 1.313(12) . ?
C38 C37 1.411(14) . ?
C31A C32A 1.33(3) . ?
C32A C33A 1.517(19) . ?
C33A C38A 1.3900 . ?
C33A C34A 1.3900 . ?
C38A C37A 1.3900 . ?
C37A C36A 1.3900 . ?
C36A C35A 1.3900 . ?
C35A C34A 1.3900 . ?

loop_
_geom_angle_atom_site_label_1
_geom_angle_atom_site_label_2
_geom_angle_atom_site_label_3
_geom_angle
_geom_angle_site_symmetry_1
_geom_angle_site_symmetry_3
_geom_angle_publ_flag
N2 Al1 N1 95.99(12) . . ?
N2 Al1 C30 115.43(15) . . ?
N1 Al1 C30 113.80(15) . . ?
C13 N2 Al1 119.4(2) . . ?
C26 N2 Al1 120.9(2) . . ?
C26 N2 C13 119.1(3) . . ?
C28 N1 Al1 120.8(2) . . ?
C28 N1 C1 120.5(3) . . ?
C1 N1 Al1 118.3(2) . . ?
N1 C28 C27 122.7(3) . . ?
N1 C28 C29 120.3(3) . . ?
C27 C28 C29 117.0(3) . . ?
C18 C13 N2 119.7(3) . . ?
C18 C13 C14 121.6(3) . . ?
C14 C13 N2 118.6(3) . . ?
C28 C27 C26 126.8(3) . . ?
N2 C26 C27 122.7(3) . . ?
N2 C26 C25 120.7(3) . . ?
C27 C26 C25 116.6(3) . . ?
C1 C6 C8 122.7(3) . . ?
C5 C6 C1 116.6(4) . . ?
C5 C6 C8 120.7(4) . . ?
C6 C1 N1 119.5(3) . . ?
C2 C1 N1 118.1(3) . . ?
C2 C1 C6 122.4(3) . . ?
C16 C17 C18 121.3(4) . . ?
C13 C18 C20 122.9(3) . . ?
C17 C18 C13 117.9(3) . . ?
C17 C18 C20 119.2(3) . . ?
C13 C14 C23 122.6(3) . . ?
C15 C14 C13 117.8(3) . . ?
C15 C14 C23 119.5(3) . . ?
C18 C20 C19 111.5(3) . . ?
C18 C20 C21 111.4(3) . . ?
C19 C20 C21 110.4(3) . . ?
C16 C15 C14 121.1(4) . . ?
C15 C16 C17 120.3(4) . . ?
C1 C2 C11 122.7(3) . . ?
C3 C2 C1 117.4(4) . . ?
C3 C2 C11 119.9(4) . . ?
C2 C11 C12 112.5(4) . . ?
C2 C11 C10 110.4(4) . . ?
C12 C11 C10 111.4(4) . . ?
C5 C4 C3 119.5(4) . . ?
C4 C5 C6 122.9(4) . . ?
C24 C23 C14 111.6(4) . . ?
C22 C23 C14 110.9(4) . . ?
C22 C23 C24 109.9(4) . . ?
C31 C30 Al1 108.3(3) . . ?
C31A C30 Al1 105.6(6) . . ?
C6 C8 C9 111.7(3) . . ?
C6 C8 C7 112.3(3) . . ?
C9 C8 C7 109.0(3) . . ?
C34 C33 C32 120.7(10) . . ?
C34 C33 C38 117.0(8) . . ?
C38 C33 C32 122.4(10) . . ?
C4 C3 C2 121.3(4) . . ?
C35 C36 C37 119.4(7) . . ?
C33 C34 C35 122.8(8) . . ?
C31 C32 C33 129.1(8) . . ?
C33 C38 C37 120.5(8) . . ?
C36 C35 C34 121.1(7) . . ?
C32 C31 C30 126.3(8) . . ?
C36 C37 C38 119.2(8) . . ?
C32A C31A C30 122.4(16) . . ?
C31A C32A C33A 125.5(16) . . ?
C38A C33A C32A 118.4(16) . . ?
C38A C33A C34A 120.0 . . ?
C34A C33A C32A 121.3(16) . . ?
C37A C38A C33A 120.0 . . ?
C38A C37A C36A 120.0 . . ?
C37A C36A C35A 120.0 . . ?
C34A C35A C36A 120.0 . . ?
C35A C34A C33A 120.0 . . ?

_iucr_refine_instructions_details 
;
TITL MRC1864 in P212121 #19
    mrc1864.res
    created by SHELXL-2016/6 at 16:58:03 on 07-Jun-2018
REM reset to P212121 #19
CELL 0.71073 11.226983 14.684064 21.083755 90 90 90
ZERR 4 0.000398 0.000644 0.000922 0 0 0
LATT -1
SYMM 0.5-X,-Y,0.5+Z
SYMM 0.5+X,0.5-Y,-Z
SYMM -X,0.5+Y,0.5-Z
SFAC C H Al N
UNIT 152 200 4 8
SIMU 0.02 0.02 1 C36A C36 C37A C37 C38A C38 C33A C33 C34A C34 C35A C35

L.S. 8 0 0
PLAN  20
SIZE 0.214 0.424 0.65
BOND
fmap 2 53
ACTA
OMIT -1 1 1
REM <olex2.extras>
REM <HklSrc "%./MRC1864.hkl">
REM </olex2.extras>

WGHT    0.100000
FVAR       6.32217   0.66349
AL1   3    0.820809    0.359673    0.752141    11.00000    0.03028    0.03079 =
         0.02449   -0.00277    0.00220   -0.00529
N2    4    0.935782    0.450481    0.734099    11.00000    0.02579    0.02745 =
         0.02256    0.00209    0.00031   -0.00035
N1    4    0.767956    0.411472    0.830007    11.00000    0.02859    0.03138 =
         0.02194    0.00091    0.00090   -0.00292
C28   1    0.841936    0.459355    0.866332    11.00000    0.03812    0.02965 =
         0.02140   -0.00001   -0.00212   -0.00012
C13   1    0.977414    0.462466    0.669033    11.00000    0.02707    0.02959 =
         0.02057   -0.00032    0.00108   -0.01005
C27   1    0.951642    0.492406    0.844349    11.00000    0.02921    0.03401 =
         0.02660   -0.00101   -0.00125   -0.00433
C26   1    0.990982    0.495253    0.780933    11.00000    0.02602    0.02798 =
         0.02782   -0.00009   -0.00168    0.00153
C6    1    0.630524    0.305091    0.883902    11.00000    0.04355    0.03777 =
         0.02346   -0.00579    0.00281   -0.01071
C1    1    0.649140    0.388408    0.852498    11.00000    0.03218    0.03332 =
         0.02499   -0.00481    0.00471   -0.00550
C17   1    1.098079    0.415166    0.581330    11.00000    0.04681    0.04276 =
         0.03501   -0.00395    0.01485   -0.00583
AFIX  43
H17   2    1.157099    0.377976    0.564387    11.00000   -1.20000
AFIX   0
C18   1    1.065659    0.404779    0.644858    11.00000    0.03393    0.03326 =
         0.03192    0.00153    0.00742   -0.00470
C14   1    0.921771    0.528682    0.630852    11.00000    0.04019    0.03842 =
         0.02581   -0.00078    0.00083   -0.00197
C25   1    1.099188    0.552454    0.767564    11.00000    0.03807    0.04077 =
         0.03259   -0.00122    0.00353   -0.00707
AFIX 137
H25A  2    1.160115    0.515138    0.748984    11.00000   -1.50000
H25B  2    1.128072    0.578269    0.806467    11.00000   -1.50000
H25C  2    1.078463    0.600477    0.738706    11.00000   -1.50000
AFIX   0
C20   1    1.129127    0.333865    0.685050    11.00000    0.03980    0.03805 =
         0.03921    0.00566    0.01490    0.00920
AFIX  13
H20   2    1.095149    0.336308    0.727832    11.00000   -1.20000
AFIX   0
C15   1    0.958093    0.535748    0.567594    11.00000    0.05128    0.04953 =
         0.02762    0.00847   -0.00265   -0.00263
AFIX  43
H15   2    0.923233    0.579349    0.541538    11.00000   -1.20000
AFIX   0
C16   1    1.044446    0.479328    0.543299    11.00000    0.05580    0.05309 =
         0.02400    0.00046    0.01134   -0.01069
AFIX  43
H16   2    1.066727    0.484537    0.500970    11.00000   -1.20000
AFIX   0
C29   1    0.809395    0.480636    0.934251    11.00000    0.04686    0.05503 =
         0.02534   -0.00909    0.00495   -0.01078
AFIX 137
H29A  2    0.724515    0.486664    0.937814    11.00000   -1.50000
H29B  2    0.846769    0.536594    0.946834    11.00000   -1.50000
H29C  2    0.836221    0.432176    0.961271    11.00000   -1.50000
AFIX   0
C2    1    0.556108    0.448858    0.839201    11.00000    0.03461    0.04465 =
         0.03551   -0.00357    0.00785   -0.00212
C11   1    0.575947    0.540494    0.807361    11.00000    0.03342    0.05275 =
         0.07003    0.01701    0.01293    0.00657
AFIX  13
H11   2    0.656637    0.540177    0.789633    11.00000   -1.20000
AFIX   0
C4    1    0.421363    0.342036    0.889029    11.00000    0.04265    0.06692 =
         0.04658   -0.00564    0.01411   -0.02352
AFIX  43
H4    2    0.344575    0.325948    0.901203    11.00000   -1.20000
AFIX   0
C5    1    0.514615    0.285702    0.901887    11.00000    0.05359    0.04773 =
         0.03813    0.00060    0.00985   -0.01739
AFIX  43
H5    2    0.499829    0.231833    0.923707    11.00000   -1.20000
AFIX   0
C23   1    0.826274    0.592970    0.656158    11.00000    0.06178    0.05332 =
         0.02999    0.00955   -0.00073    0.02056
AFIX  13
H23   2    0.806829    0.574332    0.699572    11.00000   -1.20000
AFIX   0
C30   1    0.692643    0.345665    0.687883    11.00000    0.03671    0.05419 =
         0.03487   -0.00688   -0.00125   -0.00594
PART 1
AFIX  23
H30A  2    0.631959    0.304294    0.703448    21.00000   -1.20000
H30B  2    0.655669    0.404137    0.679481    21.00000   -1.20000
AFIX  23
PART 0
PART 2
H30C  2    0.616897    0.333271    0.708263   -21.00000   -1.20000
H30D  2    0.684999    0.400572    0.662630   -21.00000   -1.20000
AFIX   0
PART 0
C8    1    0.730351    0.239405    0.898407    11.00000    0.05825    0.03297 =
         0.03100    0.00324    0.00256   -0.00515
AFIX  13
H8    2    0.804870    0.266705    0.883425    11.00000   -1.20000
AFIX   0
PART 1
C33   1    0.822426    0.180762    0.560230    21.00000    0.03800    0.07129 =
         0.02758    0.00254   -0.01448   -0.00479
PART 0
C3    1    0.441583    0.423146    0.857816    11.00000    0.03375    0.06287 =
         0.05240   -0.00194    0.00849   -0.00179
AFIX  43
H3    2    0.377710    0.461436    0.849004    11.00000   -1.20000
AFIX   0
C19   1    1.109651    0.238067    0.659329    11.00000    0.05827    0.04136 =
         0.06491    0.00722    0.00436    0.00548
AFIX 137
H19A  2    1.025789    0.226580    0.655451    11.00000   -1.50000
H19B  2    1.144254    0.194551    0.687880    11.00000   -1.50000
H19C  2    1.146637    0.232702    0.618446    11.00000   -1.50000
AFIX   0
C21   1    1.262764    0.354461    0.690407    11.00000    0.04729    0.05245 =
         0.06086    0.00006    0.00042    0.00211
AFIX 137
H21A  2    1.299482    0.347677    0.649559    11.00000   -1.50000
H21B  2    1.298729    0.312848    0.719844    11.00000   -1.50000
H21C  2    1.273676    0.415741    0.705170    11.00000   -1.50000
AFIX   0
C24   1    0.712657    0.588208    0.616696    11.00000    0.05321    0.06232 =
         0.05887    0.01923   -0.00142    0.01313
AFIX 137
H24A  2    0.728276    0.610879    0.574806    11.00000   -1.50000
H24B  2    0.651935    0.624598    0.636327    11.00000   -1.50000
H24C  2    0.686215    0.526146    0.614105    11.00000   -1.50000
AFIX   0
C9    1    0.713771    0.148993    0.863993    11.00000    0.07770    0.04243 =
         0.04598   -0.00358    0.00501   -0.00617
AFIX 137
H9A   2    0.640274    0.121485    0.877202    11.00000   -1.50000
H9B   2    0.778840    0.109108    0.874045    11.00000   -1.50000
H9C   2    0.711757    0.159447    0.819059    11.00000   -1.50000
AFIX   0
PART 1
C36   1    0.947288    0.094779    0.461592    21.00000    0.05459    0.06791 =
         0.03433   -0.00813   -0.00815    0.02617
AFIX  43
H36   2    0.989878    0.065105    0.429902    21.00000   -1.20000
AFIX   0
C34   1    0.813141    0.090693    0.548308    21.00000    0.03718    0.05636 =
         0.04033   -0.00690   -0.01534    0.00713
AFIX  43
H34   2    0.763313    0.055789    0.573817    21.00000   -1.20000
AFIX   0
PART 0
C7    1    0.743208    0.221146    0.969811    11.00000    0.11339    0.05448 =
         0.03682    0.00114   -0.01293    0.00532
AFIX 137
H7A   2    0.763626    0.276748    0.991151    11.00000   -1.50000
H7B   2    0.804806    0.176881    0.976661    11.00000   -1.50000
H7C   2    0.669227    0.198396    0.986251    11.00000   -1.50000
AFIX   0
PART 1
C32   1    0.756414    0.222527    0.613185    21.00000    0.03977    0.04440 =
         0.03914    0.00089   -0.00675   -0.01540
AFIX  43
H32   2    0.715829    0.182048    0.639335    21.00000   -1.20000
AFIX   0
C38   1    0.895629    0.231939    0.519351    21.00000    0.06801    0.05665 =
         0.06246   -0.01319   -0.00127   -0.01257
AFIX  43
H38   2    0.902435    0.294526    0.525054    21.00000   -1.20000
AFIX   0
C35   1    0.874748    0.047994    0.499637    21.00000    0.04820    0.06209 =
         0.04650   -0.00108   -0.00833    0.00096
AFIX  43
H35   2    0.865306   -0.014294    0.493435    21.00000   -1.20000
AFIX   0
C31   1    0.746826    0.308829    0.628648    21.00000    0.03628    0.05379 =
         0.02848   -0.00295   -0.00487   -0.00117
AFIX  43
H31   2    0.776716    0.351046    0.599876    21.00000   -1.20000
AFIX   0
PART 0
C22   1    0.871662    0.690274    0.658253    11.00000    0.09061    0.06175 =
         0.07423   -0.02411   -0.03120    0.02688
AFIX 137
H22A  2    0.941394    0.693241    0.684525    11.00000   -1.50000
H22B  2    0.811023    0.729192    0.675455    11.00000   -1.50000
H22C  2    0.891282    0.709942    0.616106    11.00000   -1.50000
AFIX   0
PART 1
C37   1    0.958720    0.188998    0.469810    21.00000    0.06248    0.07205 =
         0.06130    0.00620    0.01673    0.00542
AFIX  43
H37   2    1.007286    0.222840    0.442952    21.00000   -1.20000
AFIX   0
PART 0
C12   1    0.489691    0.557185    0.752720    11.00000    0.07243    0.07807 =
         0.07026    0.02536    0.01027    0.01960
AFIX 137
H12A  2    0.489660    0.505357    0.724966    11.00000   -1.50000
H12B  2    0.514164    0.610255    0.729541    11.00000   -1.50000
H12C  2    0.410945    0.566452    0.769252    11.00000   -1.50000
AFIX   0
C10   1    0.570226    0.617365    0.856407    11.00000    0.06719    0.04325 =
         0.11800    0.00707   -0.00784   -0.00837
AFIX 137
H10A  2    0.495690    0.614470    0.878631    11.00000   -1.50000
H10B  2    0.576861    0.675044    0.835265    11.00000   -1.50000
H10C  2    0.634541    0.610744    0.886056    11.00000   -1.50000
AFIX   0
PART 2
C31A  1    0.730355    0.265632    0.646588   -21.00000    0.04430
AFIX  43
H31A  2    0.714754    0.206818    0.660687   -21.00000   -1.20000
AFIX   0
C32A  1    0.784828    0.276747    0.591050   -21.00000    0.04451
AFIX  43
H32A  2    0.797630    0.336187    0.577433   -21.00000   -1.20000
AFIX  66
C33A  1    0.827796    0.200670    0.548088   -21.00000    0.03886
C38A  1    0.915337    0.220246    0.503506   -21.00000    0.06114
AFIX  43
H38A  2    0.941569    0.279834    0.498189   -21.00000   -1.20000
AFIX  65
C37A  1    0.963672    0.150763    0.466871   -21.00000    0.05858
AFIX  43
H37A  2    1.022243    0.163861    0.437043   -21.00000   -1.20000
AFIX  65
C36A  1    0.924465    0.061702    0.474818   -21.00000    0.06034
AFIX  43
H36A  2    0.956805    0.015213    0.450306   -21.00000   -1.20000
AFIX  65
C35A  1    0.836924    0.042124    0.519399   -21.00000    0.05040
AFIX  43
H35A  2    0.810693   -0.017463    0.524715   -21.00000   -1.20000
AFIX  65
C34A  1    0.788589    0.111607    0.556034   -21.00000    0.05185
AFIX  43
H34A  2    0.730018    0.098508    0.585862   -21.00000   -1.20000
AFIX   0

PART 0
H     2    0.877945    0.262580    0.763232    11.00000    0.00575
HKLF 4


REM  MRC1864 in P212121 #19
REM R1 =  0.0502 for    4682 Fo > 4sig(Fo)  and  0.0731 for all    6159 data
REM    405 parameters refined using     60 restraints

END  
     
WGHT      0.0644      0.0000 

REM Highest difference peak  0.400,  deepest hole -0.190,  1-sigma level  0.046
Q1    1   0.9990  0.5250  0.8772  11.00000  0.05    0.40
Q2    1   0.7567  0.3387  0.7186  11.00000  0.05    0.22
Q3    1   0.9765  0.4797  0.8181  11.00000  0.05    0.18
Q4    1   0.8245  0.4056  0.8559  11.00000  0.05    0.17
Q5    1   0.8226  0.2804  0.7375  11.00000  0.05    0.17
Q6    1   0.7882  0.5475  0.9363  11.00000  0.05    0.16
Q7    1   0.2611  0.3991  0.8456  11.00000  0.05    0.15
Q8    1   0.8373  0.6487  0.6456  11.00000  0.05    0.15
Q9    1   1.3026  0.2067  0.7203  11.00000  0.05    0.15
Q10   1   0.9839  0.7125  0.6550  11.00000  0.05    0.15
Q11   1   0.8529  0.4296  0.7444  11.00000  0.05    0.15
Q12   1   0.6157  0.3234  0.6829  11.00000  0.05    0.14
Q13   1   0.6985  0.4187  0.6963  11.00000  0.05    0.14
Q14   1   0.6065  0.2233  0.9834  11.00000  0.05    0.14
Q15   1   1.0067  0.4128  0.9450  11.00000  0.05    0.14
Q16   1   0.5967  0.6402  0.6625  11.00000  0.05    0.14
Q17   1   0.6984  0.1621  0.9838  11.00000  0.05    0.14
Q18   1   0.9238  0.3834  0.9447  11.00000  0.05    0.13
Q19   1   0.7121  0.7444  0.6396  11.00000  0.05    0.13
Q20   1   0.8806  0.4829  0.9647  11.00000  0.05    0.13

  REM The information below was added by Olex2.
  REM
  REM R1 = 0.0502 for 4682 Fo > 4sig(Fo) and 0.0731 for all 8221 data
  REM n/a parameters refined using n/a restraints
  REM Highest difference peak 0.40, deepest hole -0.19
  REM Mean Shift 0, Max Shift -0.001.

  REM +++ Tabular Listing of Refinement Information +++
  REM R1_all = 0.0731
  REM R1_gt = 0.0502
  REM wR_ref = 0.1458
  REM GOOF = 0.867
  REM Shift_max = -0.001
  REM Shift_mean = 0
  REM Reflections_all = 8221
  REM Reflections_gt = 4682
  REM Parameters = n/a
  REM Hole = -0.19
  REM Peak = 0.40
  REM Flack = 0.11(11)

  
;
_olex2_submission_special_instructions 'No special instructions were received'
_oxdiff_exptl_absorpt_empirical_details 
;
Empirical correction (ABSPACK) includes:
- Absorption correction using spherical harmonics
- Frame scaling
;
_oxdiff_exptl_absorpt_empirical_full_max 1.061
_oxdiff_exptl_absorpt_empirical_full_min 0.953

#===END

####################################################################### 
# 
# This file contains crystal structure data downloaded from the 
# Cambridge Structural Database (CSD) hosted by the Cambridge 
# Crystallographic Data Centre (CCDC).
# 
# Full information about CCDC data access policies and citation 
# guidelines are available at http://www.ccdc.cam.ac.uk/access/V1 
# 
# Audit and citation data items may have been added by the CCDC. 
# Please retain this information to preserve the provenance of 
# this file and to allow appropriate attribution of the data. 
# 
#######################################################################

data_3
_database_code_depnum_ccdc_archive 'CCDC 1870240'
_audit_update_record             
;
2018-09-27 deposited with the CCDC.
2019-01-07 downloaded from the CCDC.
;

_audit_creation_method           SHELXL-2017/1
_shelx_SHELXL_version_number     2017/1
_chemical_name_systematic        ?
_chemical_name_common            ?
_chemical_melting_point          ?
_chemical_formula_moiety         'C62 H90 Al2 N4'
_chemical_formula_sum            'C62 H90 Al2 N4'
_chemical_formula_weight         945.33

loop_
_atom_type_symbol
_atom_type_description
_atom_type_scat_dispersion_real
_atom_type_scat_dispersion_imag
_atom_type_scat_source
C C 0.0181 0.0091 'International Tables Vol C Tables 4.2.6.8 and 6.1.1.4'
H H 0.0000 0.0000 'International Tables Vol C Tables 4.2.6.8 and 6.1.1.4'
Al Al 0.2130 0.2455 'International Tables Vol C Tables 4.2.6.8 and 6.1.1.4'
N N 0.0311 0.0180 'International Tables Vol C Tables 4.2.6.8 and 6.1.1.4'

_space_group_crystal_system      monoclinic
_space_group_IT_number           15
_space_group_name_H-M_alt        'C 2/c'
_space_group_name_Hall           '-C 2yc'

_shelx_space_group_comment       
; 
The symmetry employed for this shelxl refinement is uniquely defined 
by the following loop, which should always be used as a source of 
symmetry information in preference to the above space-group names. 
They are only intended as comments. 
;

loop_
_space_group_symop_operation_xyz
'x, y, z'
'-x, y, -z+1/2'
'x+1/2, y+1/2, z'
'-x+1/2, y+1/2, -z+1/2'
'-x, -y, -z'
'x, -y, z-1/2'
'-x+1/2, -y+1/2, -z'
'x+1/2, -y+1/2, z-1/2'

_cell_length_a                   24.6053(3)
_cell_length_b                   15.38681(19)
_cell_length_c                   14.82658(16)
_cell_angle_alpha                90
_cell_angle_beta                 96.6729(11)
_cell_angle_gamma                90
_cell_volume                     5575.27(11)
_cell_formula_units_Z            4
_cell_measurement_temperature    173(2)
_cell_measurement_reflns_used    5220
_cell_measurement_theta_min      4.3720
_cell_measurement_theta_max      73.6660

_exptl_crystal_description       blocks
_exptl_crystal_colour            Yellow
_exptl_crystal_density_meas      ?
_exptl_crystal_density_method    ?
_exptl_crystal_density_diffrn    1.126
_exptl_crystal_F_000             2064
_exptl_transmission_factor_min   ?
_exptl_transmission_factor_max   ?
_exptl_crystal_size_max          0.180
_exptl_crystal_size_mid          0.155
_exptl_crystal_size_min          0.100
_exptl_absorpt_coefficient_mu    0.772
_shelx_estimated_absorpt_T_min   ?
_shelx_estimated_absorpt_T_max   ?
_exptl_absorpt_correction_type   analytical
_exptl_absorpt_correction_T_min  0.905
_exptl_absorpt_correction_T_max  0.935
_exptl_absorpt_process_details   
; 
CrysAlisPro 1.171.38.46 (Rigaku Oxford Diffraction, 2015) 
Analytical numeric absorption correction using a multifaceted crystal 
model based on expressions derived by R.C. Clark & J.S. Reid. 
(Clark, R. C. & Reid, J. S. (1995). Acta Cryst. A51, 887-897) 
Empirical absorption correction using spherical harmonics, 
implemented in SCALE3 ABSPACK scaling algorithm. 
;
_exptl_absorpt_special_details   ?
_diffrn_ambient_temperature      173(2)
_diffrn_radiation_wavelength     1.54184
_diffrn_radiation_type           CuK\a
_diffrn_source                   'Enhance Ultra (Cu) X-ray Source'
_diffrn_measurement_device_type  'Agilent Xcalibur PX Ultra A'
_diffrn_measurement_method       'omega scans'
_diffrn_detector_area_resol_mean 10.4115
_diffrn_reflns_number            8814
_diffrn_reflns_av_unetI/netI     0.0309
_diffrn_reflns_av_R_equivalents  0.0208
_diffrn_reflns_limit_h_min       -29
_diffrn_reflns_limit_h_max       28
_diffrn_reflns_limit_k_min       -12
_diffrn_reflns_limit_k_max       18
_diffrn_reflns_limit_l_min       -18
_diffrn_reflns_limit_l_max       14
_diffrn_reflns_theta_min         3.394
_diffrn_reflns_theta_max         73.825
_diffrn_reflns_theta_full        67.684
_diffrn_measured_fraction_theta_max 0.948
_diffrn_measured_fraction_theta_full 0.985
_diffrn_reflns_Laue_measured_fraction_max 0.948
_diffrn_reflns_Laue_measured_fraction_full 0.985
_diffrn_reflns_point_group_measured_fraction_max 0.948
_diffrn_reflns_point_group_measured_fraction_full 0.985
_reflns_number_total             5366
_reflns_number_gt                4618
_reflns_threshold_expression     'I > 2\s(I)'
_reflns_Friedel_coverage         0.000
_reflns_Friedel_fraction_max     .
_reflns_Friedel_fraction_full    .

_reflns_special_details          
; 
 Reflections were merged by SHELXL according to the crystal 
 class for the calculation of statistics and refinement. 
  
 _reflns_Friedel_fraction is defined as the number of unique 
 Friedel pairs measured divided by the number that would be 
 possible theoretically, ignoring centric projections and 
 systematic absences. 
;

_computing_data_collection       'CrysAlisPro, Rigaku OD'
_computing_cell_refinement       'CrysAlisPro, Rigaku OD'
_computing_data_reduction        'CrysAlisPro, Rigaku OD'
_computing_structure_solution    'SHELXS-2014 (Sheldrick, 2017)'
_computing_structure_refinement  'SHELXL-2017/1 (Sheldrick, 2017)'
_computing_molecular_graphics    'Bruker SHELXTL'
_computing_publication_material  'CIFTAB-2014 (Sheldrick, 2017)'
_refine_special_details          ?
_refine_ls_structure_factor_coef Fsqd
_refine_ls_matrix_type           full
_refine_ls_weighting_scheme      calc
_refine_ls_weighting_details     
'w=1/[\s^2^(Fo^2^)+(0.0576P)^2^+2.7085P] where P=(Fo^2^+2Fc^2^)/3'
_atom_sites_solution_primary     ?
_atom_sites_solution_secondary   ?
_atom_sites_solution_hydrogens   geom
_refine_ls_hydrogen_treatment    constr
_refine_ls_extinction_method     none
_refine_ls_extinction_coef       .
_refine_ls_number_reflns         5366
_refine_ls_number_parameters     317
_refine_ls_number_restraints     0
_refine_ls_R_factor_all          0.0472
_refine_ls_R_factor_gt           0.0401
_refine_ls_wR_factor_ref         0.1122
_refine_ls_wR_factor_gt          0.1058
_refine_ls_goodness_of_fit_ref   1.058
_refine_ls_restrained_S_all      1.058
_refine_ls_shift/su_max          0.001
_refine_ls_shift/su_mean         0.000

loop_
_atom_site_label
_atom_site_type_symbol
_atom_site_fract_x
_atom_site_fract_y
_atom_site_fract_z
_atom_site_U_iso_or_equiv
_atom_site_adp_type
_atom_site_occupancy
_atom_site_site_symmetry_order
_atom_site_calc_flag
_atom_site_refinement_flags_posn
_atom_site_refinement_flags_adp
_atom_site_refinement_flags_occupancy
_atom_site_disorder_assembly
_atom_site_disorder_group
Al1 Al 0.17948(2) 0.76468(2) 0.45229(2) 0.01669(11) Uani 1 1 d . . . . .
N1 N 0.11380(4) 0.83363(7) 0.46532(7) 0.0191(2) Uani 1 1 d . . . . .
C1 C 0.07649(5) 0.84990(9) 0.39484(9) 0.0218(3) Uani 1 1 d . . . . .
C2 C 0.07598(6) 0.80849(10) 0.31066(9) 0.0249(3) Uani 1 1 d . . . . .
H2A H 0.053635 0.834252 0.261252 0.030 Uiso 1 1 calc R U . . .
C3 C 0.10459(6) 0.73352(9) 0.29082(9) 0.0225(3) Uani 1 1 d . . . . .
N3 N 0.14678(4) 0.70147(7) 0.34510(7) 0.0199(2) Uani 1 1 d . . . . .
C4 C 0.02958(6) 0.91203(10) 0.40355(10) 0.0286(3) Uani 1 1 d . . . . .
H4A H 0.044191 0.969651 0.420979 0.043 Uiso 1 1 calc R U . . .
H4B H 0.007724 0.890597 0.450094 0.043 Uiso 1 1 calc R U . . .
H4C H 0.006492 0.916021 0.345214 0.043 Uiso 1 1 calc R U . . .
C5 C 0.08169(7) 0.68702(12) 0.20430(10) 0.0337(4) Uani 1 1 d . . . . .
H5A H 0.046297 0.660929 0.212720 0.051 Uiso 1 1 calc R U . . .
H5B H 0.107172 0.641363 0.190260 0.051 Uiso 1 1 calc R U . . .
H5C H 0.076822 0.728773 0.154096 0.051 Uiso 1 1 calc R U . . .
C6 C 0.10466(5) 0.87167(9) 0.55173(9) 0.0219(3) Uani 1 1 d . . . . .
C7 C 0.07765(6) 0.82107(10) 0.61235(10) 0.0264(3) Uani 1 1 d . . . . .
C8 C 0.06774(7) 0.85880(12) 0.69447(11) 0.0354(4) Uani 1 1 d . . . . .
H8A H 0.049440 0.825970 0.736050 0.042 Uiso 1 1 calc R U . . .
C9 C 0.08398(8) 0.94297(12) 0.71667(11) 0.0388(4) Uani 1 1 d . . . . .
H9A H 0.076827 0.967416 0.772931 0.047 Uiso 1 1 calc R U . . .
C10 C 0.11057(7) 0.99123(11) 0.65690(11) 0.0341(4) Uani 1 1 d . . . . .
H10A H 0.121933 1.048743 0.672937 0.041 Uiso 1 1 calc R U . . .
C11 C 0.12120(6) 0.95739(10) 0.57312(10) 0.0258(3) Uani 1 1 d . . . . .
C12 C 0.05846(6) 0.72925(11) 0.58967(11) 0.0311(3) Uani 1 1 d . . . . .
H12A H 0.079549 0.707272 0.540627 0.037 Uiso 1 1 calc R U . . .
C13 C 0.06914(8) 0.66734(13) 0.67039(14) 0.0436(4) Uani 1 1 d . . . . .
H13A H 0.061081 0.607629 0.650066 0.065 Uiso 1 1 calc R U . . .
H13B H 0.045603 0.683134 0.716792 0.065 Uiso 1 1 calc R U . . .
H13C H 0.107588 0.671561 0.696074 0.065 Uiso 1 1 calc R U . . .
C14 C -0.00234(8) 0.72706(14) 0.55298(16) 0.0526(5) Uani 1 1 d . . . . .
H14A H -0.008528 0.763040 0.498205 0.079 Uiso 1 1 calc R U . . .
H14B H -0.024049 0.749694 0.599153 0.079 Uiso 1 1 calc R U . . .
H14C H -0.013331 0.667061 0.538099 0.079 Uiso 1 1 calc R U . . .
C15 C 0.14940(6) 1.01542(10) 0.51004(10) 0.0277(3) Uani 1 1 d . . . . .
H15A H 0.153270 0.982322 0.453093 0.033 Uiso 1 1 calc R U . . .
C16 C 0.11616(8) 1.09852(11) 0.48460(13) 0.0391(4) Uani 1 1 d . . . . .
H16A H 0.112737 1.132478 0.539577 0.059 Uiso 1 1 calc R U . . .
H16B H 0.079661 1.082639 0.455720 0.059 Uiso 1 1 calc R U . . .
H16C H 0.134956 1.133308 0.442331 0.059 Uiso 1 1 calc R U . . .
C17 C 0.20666(7) 1.04102(12) 0.55389(13) 0.0390(4) Uani 1 1 d . . . . .
H17A H 0.227383 0.988522 0.573159 0.059 Uiso 1 1 calc R U . . .
H17B H 0.203450 1.078043 0.606794 0.059 Uiso 1 1 calc R U . . .
H17C H 0.225741 1.072866 0.509745 0.059 Uiso 1 1 calc R U . . .
C18 C 0.16747(5) 0.61742(9) 0.32030(9) 0.0217(3) Uani 1 1 d . . . . .
C19 C 0.20620(6) 0.61269(10) 0.25760(9) 0.0248(3) Uani 1 1 d . . . . .
C20 C 0.21994(6) 0.53042(10) 0.22754(10) 0.0294(3) Uani 1 1 d . . . . .
H20A H 0.245400 0.525782 0.184264 0.035 Uiso 1 1 calc R U . . .
C21 C 0.19752(7) 0.45573(10) 0.25901(11) 0.0324(3) Uani 1 1 d . . . . .
H21A H 0.206719 0.400611 0.236203 0.039 Uiso 1 1 calc R U . . .
C22 C 0.16159(6) 0.46143(10) 0.32394(10) 0.0299(3) Uani 1 1 d . . . . .
H22A H 0.147381 0.409721 0.347227 0.036 Uiso 1 1 calc R U . . .
C23 C 0.14585(6) 0.54188(10) 0.35581(9) 0.0247(3) Uani 1 1 d . . . . .
C24 C 0.23311(6) 0.69250(10) 0.22093(11) 0.0300(3) Uani 1 1 d . . . . .
H24A H 0.226568 0.743155 0.260517 0.036 Uiso 1 1 calc R U . . .
C25 C 0.20971(9) 0.71462(14) 0.12347(14) 0.0502(5) Uani 1 1 d . . . . .
H25A H 0.172046 0.735534 0.122867 0.075 Uiso 1 1 calc R U . . .
H25B H 0.209993 0.662520 0.085505 0.075 Uiso 1 1 calc R U . . .
H25C H 0.232089 0.759965 0.099625 0.075 Uiso 1 1 calc R U . . .
C26 C 0.29480(7) 0.67987(12) 0.22348(12) 0.0365(4) Uani 1 1 d . . . . .
H26A H 0.302181 0.635801 0.178764 0.055 Uiso 1 1 calc R U . . .
H26B H 0.310004 0.660749 0.284262 0.055 Uiso 1 1 calc R U . . .
H26C H 0.311811 0.734963 0.209049 0.055 Uiso 1 1 calc R U . . .
C27 C 0.10456(7) 0.54484(10) 0.42453(11) 0.0309(3) Uani 1 1 d . . . . .
H27A H 0.104412 0.605245 0.449392 0.037 Uiso 1 1 calc R U . . .
C28 C 0.11969(9) 0.48299(13) 0.50399(12) 0.0445(4) Uani 1 1 d . . . . .
H28A H 0.157371 0.494370 0.530552 0.067 Uiso 1 1 calc R U . . .
H28B H 0.116643 0.422825 0.482314 0.067 Uiso 1 1 calc R U . . .
H28C H 0.094779 0.492077 0.550115 0.067 Uiso 1 1 calc R U . . .
C29 C 0.04676(8) 0.52477(16) 0.37928(15) 0.0528(5) Uani 1 1 d . . . . .
H29A H 0.021078 0.525959 0.425069 0.079 Uiso 1 1 calc R U . . .
H29B H 0.046277 0.467035 0.351280 0.079 Uiso 1 1 calc R U . . .
H29C H 0.035954 0.568463 0.332526 0.079 Uiso 1 1 calc R U . . .
C31 C 0.23960(5) 0.84343(9) 0.42859(9) 0.0221(3) Uani 1 1 d . . . . .
H31A H 0.231276 0.866148 0.366032 0.027 Uiso 1 1 calc R U . . .
H31B H 0.239237 0.893587 0.470339 0.027 Uiso 1 1 calc R U . . .
C32 C 0.29874(5) 0.80624(9) 0.43824(9) 0.0212(3) Uani 1 1 d . . . . .
H32A H 0.324612 0.855481 0.437914 0.025 Uiso 1 1 calc R U . . .
H32B H 0.302815 0.770222 0.384103 0.025 Uiso 1 1 calc R U . . .

loop_
_atom_site_aniso_label
_atom_site_aniso_U_11
_atom_site_aniso_U_22
_atom_site_aniso_U_33
_atom_site_aniso_U_23
_atom_site_aniso_U_13
_atom_site_aniso_U_12
Al1 0.01371(18) 0.0190(2) 0.01735(19) 0.00022(13) 0.00182(13) 0.00087(13)
N1 0.0160(5) 0.0214(6) 0.0200(5) 0.0004(4) 0.0031(4) 0.0014(4)
C1 0.0168(6) 0.0228(7) 0.0261(6) 0.0039(5) 0.0035(5) 0.0011(5)
C2 0.0197(6) 0.0309(7) 0.0226(6) 0.0029(5) -0.0036(5) 0.0043(5)
C3 0.0194(6) 0.0287(7) 0.0191(6) 0.0001(5) 0.0004(5) -0.0015(5)
N3 0.0174(5) 0.0215(6) 0.0207(5) -0.0020(4) 0.0020(4) 0.0007(4)
C4 0.0218(7) 0.0324(8) 0.0313(7) 0.0022(6) 0.0013(6) 0.0088(6)
C5 0.0278(8) 0.0441(9) 0.0271(7) -0.0085(7) -0.0062(6) 0.0044(7)
C6 0.0180(6) 0.0270(7) 0.0210(6) 0.0003(5) 0.0039(5) 0.0062(5)
C7 0.0195(6) 0.0330(8) 0.0277(7) 0.0037(6) 0.0074(5) 0.0063(6)
C8 0.0338(8) 0.0464(10) 0.0286(7) 0.0055(7) 0.0152(6) 0.0107(7)
C9 0.0450(9) 0.0467(10) 0.0266(7) -0.0052(7) 0.0124(7) 0.0150(8)
C10 0.0400(9) 0.0325(8) 0.0300(7) -0.0071(6) 0.0047(6) 0.0091(7)
C11 0.0235(7) 0.0277(7) 0.0263(7) -0.0020(6) 0.0033(5) 0.0066(6)
C12 0.0289(8) 0.0318(8) 0.0347(8) 0.0061(6) 0.0124(6) 0.0011(6)
C13 0.0373(9) 0.0419(10) 0.0526(10) 0.0185(8) 0.0097(8) 0.0024(7)
C14 0.0430(11) 0.0456(11) 0.0649(13) 0.0167(10) -0.0120(9) -0.0100(9)
C15 0.0286(7) 0.0235(7) 0.0313(7) -0.0038(6) 0.0049(6) 0.0011(6)
C16 0.0454(10) 0.0281(8) 0.0448(9) 0.0047(7) 0.0096(8) 0.0068(7)
C17 0.0329(8) 0.0339(9) 0.0504(10) -0.0105(7) 0.0057(7) -0.0046(7)
C18 0.0203(6) 0.0224(7) 0.0214(6) -0.0043(5) -0.0015(5) 0.0006(5)
C19 0.0240(7) 0.0263(7) 0.0238(6) -0.0041(5) 0.0019(5) 0.0009(5)
C20 0.0309(8) 0.0294(8) 0.0286(7) -0.0073(6) 0.0065(6) 0.0029(6)
C21 0.0385(8) 0.0246(7) 0.0337(8) -0.0101(6) 0.0020(6) 0.0023(6)
C22 0.0325(8) 0.0232(7) 0.0332(7) -0.0039(6) 0.0005(6) -0.0038(6)
C23 0.0228(7) 0.0254(7) 0.0249(6) -0.0034(5) -0.0005(5) -0.0018(5)
C24 0.0308(8) 0.0261(7) 0.0348(8) -0.0049(6) 0.0110(6) 0.0008(6)
C25 0.0459(11) 0.0518(12) 0.0526(11) 0.0227(9) 0.0039(9) -0.0005(9)
C26 0.0316(8) 0.0393(9) 0.0406(9) -0.0074(7) 0.0120(7) -0.0038(7)
C27 0.0322(8) 0.0281(8) 0.0338(8) -0.0008(6) 0.0094(6) -0.0045(6)
C28 0.0566(11) 0.0425(10) 0.0362(9) 0.0060(8) 0.0133(8) -0.0016(8)
C29 0.0285(9) 0.0707(14) 0.0604(12) 0.0068(10) 0.0109(8) -0.0065(9)
C31 0.0171(6) 0.0213(6) 0.0278(6) 0.0035(5) 0.0020(5) 0.0008(5)
C32 0.0164(6) 0.0256(7) 0.0217(6) 0.0029(5) 0.0029(5) 0.0009(5)

_geom_special_details            
; 
 All esds (except the esd in the dihedral angle between two l.s. planes) 
 are estimated using the full covariance matrix.  The cell esds are taken 
 into account individually in the estimation of esds in distances, angles 
 and torsion angles; correlations between esds in cell parameters are only 
 used when they are defined by crystal symmetry.  An approximate (isotropic) 
 treatment of cell esds is used for estimating esds involving l.s. planes. 
;

loop_
_geom_bond_atom_site_label_1
_geom_bond_atom_site_label_2
_geom_bond_distance
_geom_bond_site_symmetry_2
_geom_bond_publ_flag
Al1 N3 1.9550(12) . ?
Al1 N1 1.9613(11) . ?
Al1 C31 1.9751(14) . ?
Al1 C32 1.9773(14) 7_566 ?
N1 C1 1.3321(18) . ?
N1 C6 1.4497(17) . ?
C1 C2 1.400(2) . ?
C1 C4 1.5159(19) . ?
C2 C3 1.400(2) . ?
C3 N3 1.3321(18) . ?
C3 C5 1.5189(19) . ?
N3 C18 1.4528(17) . ?
C6 C11 1.406(2) . ?
C6 C7 1.412(2) . ?
C7 C8 1.396(2) . ?
C7 C12 1.515(2) . ?
C8 C9 1.384(3) . ?
C9 C10 1.378(3) . ?
C10 C11 1.399(2) . ?
C11 C15 1.518(2) . ?
C12 C13 1.528(2) . ?
C12 C14 1.532(2) . ?
C15 C17 1.533(2) . ?
C15 C16 1.541(2) . ?
C18 C23 1.406(2) . ?
C18 C19 1.408(2) . ?
C19 C20 1.396(2) . ?
C19 C24 1.525(2) . ?
C20 C21 1.379(2) . ?
C21 C22 1.384(2) . ?
C22 C23 1.396(2) . ?
C23 C27 1.521(2) . ?
C24 C26 1.526(2) . ?
C24 C25 1.530(2) . ?
C27 C28 1.526(2) . ?
C27 C29 1.532(2) . ?
C31 C32 1.5548(17) . ?

loop_
_geom_angle_atom_site_label_1
_geom_angle_atom_site_label_2
_geom_angle_atom_site_label_3
_geom_angle
_geom_angle_site_symmetry_1
_geom_angle_site_symmetry_3
_geom_angle_publ_flag
N3 Al1 N1 94.78(5) . . ?
N3 Al1 C31 113.99(6) . . ?
N1 Al1 C31 109.17(5) . . ?
N3 Al1 C32 116.07(6) . 7_566 ?
N1 Al1 C32 111.43(5) . 7_566 ?
C31 Al1 C32 110.34(6) . 7_566 ?
C1 N1 C6 117.00(11) . . ?
C1 N1 Al1 121.66(9) . . ?
C6 N1 Al1 121.31(8) . . ?
N1 C1 C2 123.22(12) . . ?
N1 C1 C4 120.92(12) . . ?
C2 C1 C4 115.78(12) . . ?
C1 C2 C3 127.55(13) . . ?
N3 C3 C2 123.61(12) . . ?
N3 C3 C5 121.50(13) . . ?
C2 C3 C5 114.78(12) . . ?
C3 N3 C18 116.62(11) . . ?
C3 N3 Al1 121.68(10) . . ?
C18 N3 Al1 121.70(8) . . ?
C11 C6 C7 121.27(13) . . ?
C11 C6 N1 120.51(12) . . ?
C7 C6 N1 118.21(13) . . ?
C8 C7 C6 117.95(15) . . ?
C8 C7 C12 120.00(14) . . ?
C6 C7 C12 122.03(13) . . ?
C9 C8 C7 121.46(15) . . ?
C10 C9 C8 119.79(14) . . ?
C9 C10 C11 121.47(16) . . ?
C10 C11 C6 118.06(14) . . ?
C10 C11 C15 118.30(14) . . ?
C6 C11 C15 123.64(12) . . ?
C7 C12 C13 112.75(14) . . ?
C7 C12 C14 111.45(14) . . ?
C13 C12 C14 109.66(14) . . ?
C11 C15 C17 110.68(13) . . ?
C11 C15 C16 111.80(13) . . ?
C17 C15 C16 109.03(14) . . ?
C23 C18 C19 121.27(13) . . ?
C23 C18 N3 118.83(12) . . ?
C19 C18 N3 119.80(13) . . ?
C20 C19 C18 117.71(14) . . ?
C20 C19 C24 119.00(13) . . ?
C18 C19 C24 123.29(13) . . ?
C21 C20 C19 121.74(14) . . ?
C20 C21 C22 119.70(14) . . ?
C21 C22 C23 121.11(14) . . ?
C22 C23 C18 118.33(13) . . ?
C22 C23 C27 119.12(13) . . ?
C18 C23 C27 122.51(13) . . ?
C19 C24 C26 111.13(13) . . ?
C19 C24 C25 112.60(14) . . ?
C26 C24 C25 108.41(14) . . ?
C23 C27 C28 112.10(14) . . ?
C23 C27 C29 111.04(14) . . ?
C28 C27 C29 110.07(15) . . ?
C32 C31 Al1 118.04(9) . . ?
C31 C32 Al1 116.12(9) . 7_566 ?

_refine_diff_density_max         0.285
_refine_diff_density_min         -0.295
_refine_diff_density_rms         0.043

_shelx_res_file                  
; 
TITL MRC1862 in C2/c 
    MRC1862.res 
    created by SHELXL-2017/1 at 10:10:31 on 24-May-2018 
REM C2/c (#15 in standard setting) 
REM CB567 
CELL 1.54184  24.605288  15.386809  14.826577  90.0000  96.6729  90.0000 
ZERR    4.00   0.000299   0.000186   0.000161   0.0000   0.0011   0.0000 
LATT  7 
SYMM -x, y,-z+1/2 
SFAC C H Al N 
UNIT 248 360 8 16 
TEMP -100 
  
L.S. 6 
FMAP 2 
PLAN 10 
  
ACTA 
  
WGHT    0.057600    2.708500 
FVAR       2.29877 
AL1   3    0.179479    0.764679    0.452291    11.00000    0.01371    0.01900 = 
         0.01735    0.00022    0.00182    0.00087 
N1    4    0.113802    0.833630    0.465322    11.00000    0.01597    0.02140 = 
         0.02004    0.00039    0.00307    0.00138 
C1    1    0.076494    0.849898    0.394840    11.00000    0.01679    0.02276 = 
         0.02606    0.00385    0.00350    0.00106 
C2    1    0.075985    0.808490    0.310656    11.00000    0.01971    0.03086 = 
         0.02264    0.00294   -0.00358    0.00433 
AFIX  43 
H2A   2    0.053635    0.834252    0.261252    11.00000   -1.20000 
AFIX   0 
C3    1    0.104591    0.733517    0.290823    11.00000    0.01936    0.02867 = 
         0.01911    0.00006    0.00038   -0.00152 
N3    4    0.146783    0.701469    0.345099    11.00000    0.01735    0.02154 = 
         0.02068   -0.00203    0.00202    0.00074 
C4    1    0.029579    0.912033    0.403552    11.00000    0.02177    0.03243 = 
         0.03130    0.00225    0.00133    0.00878 
AFIX 137 
H4A   2    0.044191    0.969651    0.420979    11.00000   -1.50000 
H4B   2    0.007724    0.890597    0.450094    11.00000   -1.50000 
H4C   2    0.006492    0.916021    0.345214    11.00000   -1.50000 
AFIX   0 
C5    1    0.081689    0.687021    0.204300    11.00000    0.02775    0.04405 = 
         0.02711   -0.00849   -0.00617    0.00437 
AFIX 137 
H5A   2    0.046297    0.660929    0.212720    11.00000   -1.50000 
H5B   2    0.107172    0.641363    0.190260    11.00000   -1.50000 
H5C   2    0.076822    0.728773    0.154096    11.00000   -1.50000 
AFIX   0 
C6    1    0.104663    0.871666    0.551734    11.00000    0.01803    0.02701 = 
         0.02103    0.00031    0.00395    0.00621 
C7    1    0.077650    0.821066    0.612352    11.00000    0.01950    0.03298 = 
         0.02769    0.00373    0.00738    0.00625 
C8    1    0.067741    0.858800    0.694471    11.00000    0.03385    0.04641 = 
         0.02861    0.00552    0.01521    0.01073 
AFIX  43 
H8A   2    0.049440    0.825970    0.736050    11.00000   -1.20000 
AFIX   0 
C9    1    0.083982    0.942970    0.716667    11.00000    0.04497    0.04675 = 
         0.02660   -0.00520    0.01237    0.01498 
AFIX  43 
H9A   2    0.076827    0.967416    0.772931    11.00000   -1.20000 
AFIX   0 
C10   1    0.110569    0.991226    0.656900    11.00000    0.04003    0.03250 = 
         0.03002   -0.00707    0.00466    0.00913 
AFIX  43 
H10A  2    0.121933    1.048743    0.672937    11.00000   -1.20000 
AFIX   0 
C11   1    0.121199    0.957391    0.573123    11.00000    0.02345    0.02775 = 
         0.02632   -0.00201    0.00335    0.00664 
C12   1    0.058464    0.729250    0.589672    11.00000    0.02891    0.03178 = 
         0.03474    0.00611    0.01240    0.00106 
AFIX  13 
H12A  2    0.079549    0.707272    0.540627    11.00000   -1.20000 
AFIX   0 
C13   1    0.069142    0.667341    0.670390    11.00000    0.03732    0.04191 = 
         0.05259    0.01845    0.00974    0.00241 
AFIX 137 
H13A  2    0.061081    0.607629    0.650066    11.00000   -1.50000 
H13B  2    0.045603    0.683134    0.716792    11.00000   -1.50000 
H13C  2    0.107588    0.671561    0.696074    11.00000   -1.50000 
AFIX   0 
C14   1   -0.002335    0.727065    0.552978    11.00000    0.04304    0.04564 = 
         0.06488    0.01671   -0.01203   -0.00999 
AFIX 137 
H14A  2   -0.008528    0.763040    0.498205    11.00000   -1.50000 
H14B  2   -0.024049    0.749694    0.599153    11.00000   -1.50000 
H14C  2   -0.013331    0.667061    0.538099    11.00000   -1.50000 
AFIX   0 
C15   1    0.149397    1.015420    0.510039    11.00000    0.02860    0.02350 = 
         0.03135   -0.00377    0.00487    0.00114 
AFIX  13 
H15A  2    0.153270    0.982322    0.453093    11.00000   -1.20000 
AFIX   0 
C16   1    0.116164    1.098524    0.484602    11.00000    0.04535    0.02806 = 
         0.04484    0.00472    0.00958    0.00679 
AFIX 137 
H16A  2    0.112737    1.132478    0.539577    11.00000   -1.50000 
H16B  2    0.079661    1.082639    0.455720    11.00000   -1.50000 
H16C  2    0.134956    1.133308    0.442331    11.00000   -1.50000 
AFIX   0 
C17   1    0.206656    1.041021    0.553888    11.00000    0.03293    0.03392 = 
         0.05036   -0.01051    0.00570   -0.00458 
AFIX 137 
H17A  2    0.227383    0.988522    0.573159    11.00000   -1.50000 
H17B  2    0.203450    1.078043    0.606794    11.00000   -1.50000 
H17C  2    0.225741    1.072866    0.509745    11.00000   -1.50000 
AFIX   0 
C18   1    0.167475    0.617415    0.320299    11.00000    0.02033    0.02238 = 
         0.02143   -0.00433   -0.00147    0.00059 
C19   1    0.206204    0.612687    0.257599    11.00000    0.02399    0.02628 = 
         0.02382   -0.00413    0.00194    0.00092 
C20   1    0.219942    0.530425    0.227536    11.00000    0.03089    0.02936 = 
         0.02865   -0.00727    0.00648    0.00291 
AFIX  43 
H20A  2    0.245400    0.525782    0.184264    11.00000   -1.20000 
AFIX   0 
C21   1    0.197523    0.455726    0.259010    11.00000    0.03846    0.02462 = 
         0.03369   -0.01007    0.00196    0.00227 
AFIX  43 
H21A  2    0.206719    0.400611    0.236203    11.00000   -1.20000 
AFIX   0 
C22   1    0.161586    0.461434    0.323943    11.00000    0.03246    0.02317 = 
         0.03319   -0.00390    0.00052   -0.00381 
AFIX  43 
H22A  2    0.147381    0.409721    0.347227    11.00000   -1.20000 
AFIX   0 
C23   1    0.145851    0.541877    0.355810    11.00000    0.02285    0.02542 = 
         0.02493   -0.00341   -0.00053   -0.00182 
C24   1    0.233114    0.692496    0.220930    11.00000    0.03075    0.02615 = 
         0.03478   -0.00494    0.01100    0.00079 
AFIX  13 
H24A  2    0.226568    0.743155    0.260517    11.00000   -1.20000 
AFIX   0 
C25   1    0.209706    0.714618    0.123468    11.00000    0.04589    0.05183 = 
         0.05255    0.02273    0.00387   -0.00045 
AFIX 137 
H25A  2    0.172046    0.735534    0.122867    11.00000   -1.50000 
H25B  2    0.209993    0.662520    0.085505    11.00000   -1.50000 
H25C  2    0.232089    0.759965    0.099625    11.00000   -1.50000 
AFIX   0 
C26   1    0.294796    0.679873    0.223479    11.00000    0.03160    0.03928 = 
         0.04057   -0.00740    0.01197   -0.00381 
AFIX 137 
H26A  2    0.302181    0.635801    0.178764    11.00000   -1.50000 
H26B  2    0.310004    0.660749    0.284262    11.00000   -1.50000 
H26C  2    0.311811    0.734963    0.209049    11.00000   -1.50000 
AFIX   0 
C27   1    0.104556    0.544840    0.424535    11.00000    0.03223    0.02809 = 
         0.03379   -0.00081    0.00941   -0.00445 
AFIX  13 
H27A  2    0.104412    0.605245    0.449392    11.00000   -1.20000 
AFIX   0 
C28   1    0.119692    0.482993    0.503990    11.00000    0.05655    0.04248 = 
         0.03621    0.00604    0.01331   -0.00164 
AFIX 137 
H28A  2    0.157371    0.494370    0.530552    11.00000   -1.50000 
H28B  2    0.116643    0.422825    0.482314    11.00000   -1.50000 
H28C  2    0.094779    0.492077    0.550115    11.00000   -1.50000 
AFIX   0 
C29   1    0.046762    0.524767    0.379277    11.00000    0.02849    0.07073 = 
         0.06043    0.00675    0.01087   -0.00654 
AFIX 137 
H29A  2    0.021078    0.525959    0.425069    11.00000   -1.50000 
H29B  2    0.046277    0.467035    0.351280    11.00000   -1.50000 
H29C  2    0.035954    0.568463    0.332526    11.00000   -1.50000 
AFIX   0 
C31   1    0.239597    0.843435    0.428586    11.00000    0.01708    0.02126 = 
         0.02781    0.00352    0.00205    0.00079 
AFIX  23 
H31A  2    0.231276    0.866148    0.366032    11.00000   -1.20000 
H31B  2    0.239237    0.893587    0.470339    11.00000   -1.20000 
AFIX   0 
C32   1    0.298741    0.806237    0.438240    11.00000    0.01638    0.02557 = 
         0.02173    0.00290    0.00288    0.00091 
AFIX  23 
H32A  2    0.324612    0.855481    0.437914    11.00000   -1.20000 
H32B  2    0.302815    0.770222    0.384103    11.00000   -1.20000 
  
AFIX   0 
HKLF 4 
  
  
  
  
REM  MRC1862 in C2/c 
REM R1 =  0.0401 for    4618 Fo > 4sig(Fo)  and  0.0472 for all    5366 data 
REM    317 parameters refined using      0 restraints 
  
END 
  
WGHT      0.0576      2.7035 
  
REM Highest difference peak  0.285,  deepest hole -0.295,  1-sigma level  0.043 
Q1    1   0.0288  0.9371  0.4621  11.00000  0.05    0.28 
Q2    1  -0.0085  0.8719  0.3909  11.00000  0.05    0.28 
Q3    1   0.0376  0.8118  0.2672  11.00000  0.05    0.28 
Q4    1   0.2211  0.8036  0.4414  11.00000  0.05    0.27 
Q5    1   0.0454  0.7108  0.1794  11.00000  0.05    0.26 
Q6    1   0.3105  0.7763  0.4853  11.00000  0.05    0.23 
Q7    1   0.1317  0.9854  0.5377  11.00000  0.05    0.22 
Q8    1   0.0960  0.8454  0.5831  11.00000  0.05    0.22 
Q9    1   0.3263  0.8496  0.4034  11.00000  0.05    0.22 
Q10   1   0.2186  0.6543  0.2408  11.00000  0.05    0.21 
;
_shelx_res_checksum              29957
